# Supplementary material for: Individual differences among deep neural network models
Source: Nat Commun. 2020 Nov 12;11:5725. doi: 10.1038/s41467-020-19632-w (PMC7665054; doi:10.1038/s41467-020-19632-w)
Supplement: Supplementary file 4 — Source Data [file 41467_2020_19632_MOESM4_ESM.zip]

Archive with 862 entries (790 files):
- Source Data/
- Source Data/.DS_Store
- __MACOSX/
- __MACOSX/Source Data/
- __MACOSX/Source Data/._.DS_Store
- Source Data/script_01_first_and_second_level_MDS/
- Source Data/script_01_first_and_second_level_MDS/.DS_Store
- __MACOSX/Source Data/script_01_first_and_second_level_MDS/
- __MACOSX/Source Data/script_01_first_and_second_level_MDS/._.DS_Store
- Source Data/script_01_first_and_second_level_MDS/Corr_toolbox_v2/
- Source Data/script_01_first_and_second_level_MDS/Corr_toolbox_v2/Anscombe.mat
- __MACOSX/Source Data/script_01_first_and_second_level_MDS/Corr_toolbox_v2/
- __MACOSX/Source Data/script_01_first_and_second_level_MDS/Corr_toolbox_v2/._Anscombe.mat
- Source Data/script_01_first_and_second_level_MDS/Corr_toolbox_v2/Anscombe.txt
- __MACOSX/Source Data/script_01_first_and_second_level_MDS/Corr_toolbox_v2/._Anscombe.txt
- Source Data/script_01_first_and_second_level_MDS/Corr_toolbox_v2/Anscombe.xls
- __MACOSX/Source Data/script_01_first_and_second_level_MDS/Corr_toolbox_v2/._Anscombe.xls
- Source Data/script_01_first_and_second_level_MDS/Corr_toolbox_v2/bendcorr.m
- __MACOSX/Source Data/script_01_first_and_second_level_MDS/Corr_toolbox_v2/._bendcorr.m
- Source Data/script_01_first_and_second_level_MDS/Corr_toolbox_v2/conditional.m
- __MACOSX/Source Data/script_01_first_and_second_level_MDS/Corr_toolbox_v2/._conditional.m
- Source Data/script_01_first_and_second_level_MDS/Corr_toolbox_v2/corr_normplot.m
- __MACOSX/Source Data/script_01_first_and_second_level_MDS/Corr_toolbox_v2/._corr_normplot.m
- Source Data/script_01_first_and_second_level_MDS/Corr_toolbox_v2/detect_outliers.m
- __MACOSX/Source Data/script_01_first_and_second_level_MDS/Corr_toolbox_v2/._detect_outliers.m
- Source Data/script_01_first_and_second_level_MDS/Corr_toolbox_v2/HZmvntest.m
- __MACOSX/Source Data/script_01_first_and_second_level_MDS/Corr_toolbox_v2/._HZmvntest.m
- Source Data/script_01_first_and_second_level_MDS/Corr_toolbox_v2/idealf.m
- __MACOSX/Source Data/script_01_first_and_second_level_MDS/Corr_toolbox_v2/._idealf.m
- Source Data/script_01_first_and_second_level_MDS/Corr_toolbox_v2/iqr_method.m
- __MACOSX/Source Data/script_01_first_and_second_level_MDS/Corr_toolbox_v2/._iqr_method.m
- Source Data/script_01_first_and_second_level_MDS/Corr_toolbox_v2/joint_density.m
- __MACOSX/Source Data/script_01_first_and_second_level_MDS/Corr_toolbox_v2/._joint_density.m
- Source Data/script_01_first_and_second_level_MDS/Corr_toolbox_v2/LIBRA/
- Source Data/script_01_first_and_second_level_MDS/Corr_toolbox_v2/LIBRA/Academic License LIBRA.pdf
- __MACOSX/Source Data/script_01_first_and_second_level_MDS/Corr_toolbox_v2/LIBRA/
- __MACOSX/Source Data/script_01_first_and_second_level_MDS/Corr_toolbox_v2/LIBRA/._Academic License LIBRA.pdf
- Source Data/script_01_first_and_second_level_MDS/Corr_toolbox_v2/LIBRA/adjustedboxplot.m
- __MACOSX/Source Data/script_01_first_and_second_level_MDS/Corr_toolbox_v2/LIBRA/._adjustedboxplot.m
- Source Data/script_01_first_and_second_level_MDS/Corr_toolbox_v2/LIBRA/adjustedoutlyingness.m
- __MACOSX/Source Data/script_01_first_and_second_level_MDS/Corr_toolbox_v2/LIBRA/._adjustedoutlyingness.m
- Source Data/script_01_first_and_second_level_MDS/Corr_toolbox_v2/LIBRA/adm.m
- __MACOSX/Source Data/script_01_first_and_second_level_MDS/Corr_toolbox_v2/LIBRA/._adm.m
- Source Data/script_01_first_and_second_level_MDS/Corr_toolbox_v2/LIBRA/agnes.m
- __MACOSX/Source Data/script_01_first_and_second_level_MDS/Corr_toolbox_v2/LIBRA/._agnes.m
- Source Data/script_01_first_and_second_level_MDS/Corr_toolbox_v2/LIBRA/agricul.mat
- __MACOSX/Source Data/script_01_first_and_second_level_MDS/Corr_toolbox_v2/LIBRA/._agricul.mat
- Source Data/script_01_first_and_second_level_MDS/Corr_toolbox_v2/LIBRA/animal.mat
- __MACOSX/Source Data/script_01_first_and_second_level_MDS/Corr_toolbox_v2/LIBRA/._animal.mat
- Source Data/script_01_first_and_second_level_MDS/Corr_toolbox_v2/LIBRA/bagplot.m
- __MACOSX/Source Data/script_01_first_and_second_level_MDS/Corr_toolbox_v2/LIBRA/._bagplot.m
- Source Data/script_01_first_and_second_level_MDS/Corr_toolbox_v2/LIBRA/bannerplot.m
- __MACOSX/Source Data/script_01_first_and_second_level_MDS/Corr_toolbox_v2/LIBRA/._bannerplot.m
- Source Data/script_01_first_and_second_level_MDS/Corr_toolbox_v2/LIBRA/cda.m
- __MACOSX/Source Data/script_01_first_and_second_level_MDS/Corr_toolbox_v2/LIBRA/._cda.m
- Source Data/script_01_first_and_second_level_MDS/Corr_toolbox_v2/LIBRA/cdq.m
- __MACOSX/Source Data/script_01_first_and_second_level_MDS/Corr_toolbox_v2/LIBRA/._cdq.m
- Source Data/script_01_first_and_second_level_MDS/Corr_toolbox_v2/LIBRA/chiqqplot.m
- __MACOSX/Source Data/script_01_first_and_second_level_MDS/Corr_toolbox_v2/LIBRA/._chiqqplot.m
- Source Data/script_01_first_and_second_level_MDS/Corr_toolbox_v2/LIBRA/clara.m
- __MACOSX/Source Data/script_01_first_and_second_level_MDS/Corr_toolbox_v2/LIBRA/._clara.m
- Source Data/script_01_first_and_second_level_MDS/Corr_toolbox_v2/LIBRA/classSVD.m
- __MACOSX/Source Data/script_01_first_and_second_level_MDS/Corr_toolbox_v2/LIBRA/._classSVD.m
- Source Data/script_01_first_and_second_level_MDS/Corr_toolbox_v2/LIBRA/clusplot.m
- __MACOSX/Source Data/script_01_first_and_second_level_MDS/Corr_toolbox_v2/LIBRA/._clusplot.m
- Source Data/script_01_first_and_second_level_MDS/Corr_toolbox_v2/LIBRA/country.mat
- __MACOSX/Source Data/script_01_first_and_second_level_MDS/Corr_toolbox_v2/LIBRA/._country.mat
- Source Data/script_01_first_and_second_level_MDS/Corr_toolbox_v2/LIBRA/cpca.m
- __MACOSX/Source Data/script_01_first_and_second_level_MDS/Corr_toolbox_v2/LIBRA/._cpca.m
- Source Data/script_01_first_and_second_level_MDS/Corr_toolbox_v2/LIBRA/cpcr.m
- __MACOSX/Source Data/script_01_first_and_second_level_MDS/Corr_toolbox_v2/LIBRA/._cpcr.m
- Source Data/script_01_first_and_second_level_MDS/Corr_toolbox_v2/LIBRA/csimca.m
- __MACOSX/Source Data/script_01_first_and_second_level_MDS/Corr_toolbox_v2/LIBRA/._csimca.m
- Source Data/script_01_first_and_second_level_MDS/Corr_toolbox_v2/LIBRA/csimpls.m
- __MACOSX/Source Data/script_01_first_and_second_level_MDS/Corr_toolbox_v2/LIBRA/._csimpls.m
- Source Data/script_01_first_and_second_level_MDS/Corr_toolbox_v2/LIBRA/cvMcd.m
- __MACOSX/Source Data/script_01_first_and_second_level_MDS/Corr_toolbox_v2/LIBRA/._cvMcd.m
- Source Data/script_01_first_and_second_level_MDS/Corr_toolbox_v2/LIBRA/cvRobpca.m
- __MACOSX/Source Data/script_01_first_and_second_level_MDS/Corr_toolbox_v2/LIBRA/._cvRobpca.m
- Source Data/script_01_first_and_second_level_MDS/Corr_toolbox_v2/LIBRA/cvRpcr.m
- __MACOSX/Source Data/script_01_first_and_second_level_MDS/Corr_toolbox_v2/LIBRA/._cvRpcr.m
- Source Data/script_01_first_and_second_level_MDS/Corr_toolbox_v2/LIBRA/cvRsimpls.m
- __MACOSX/Source Data/script_01_first_and_second_level_MDS/Corr_toolbox_v2/LIBRA/._cvRsimpls.m
- Source Data/script_01_first_and_second_level_MDS/Corr_toolbox_v2/LIBRA/daisy.m
- __MACOSX/Source Data/script_01_first_and_second_level_MDS/Corr_toolbox_v2/LIBRA/._daisy.m
- Source Data/script_01_first_and_second_level_MDS/Corr_toolbox_v2/LIBRA/daisyc.mexw32
- __MACOSX/Source Data/script_01_first_and_second_level_MDS/Corr_toolbox_v2/LIBRA/._daisyc.mexw32
- Source Data/script_01_first_and_second_level_MDS/Corr_toolbox_v2/LIBRA/daplot.m
- __MACOSX/Source Data/script_01_first_and_second_level_MDS/Corr_toolbox_v2/LIBRA/._daplot.m
- Source Data/script_01_first_and_second_level_MDS/Corr_toolbox_v2/LIBRA/ddplot.m
- __MACOSX/Source Data/script_01_first_and_second_level_MDS/Corr_toolbox_v2/LIBRA/._ddplot.m
- Source Data/script_01_first_and_second_level_MDS/Corr_toolbox_v2/LIBRA/diana.m
- __MACOSX/Source Data/script_01_first_and_second_level_MDS/Corr_toolbox_v2/LIBRA/._diana.m
- Source Data/script_01_first_and_second_level_MDS/Corr_toolbox_v2/LIBRA/distplot.m
- __MACOSX/Source Data/script_01_first_and_second_level_MDS/Corr_toolbox_v2/LIBRA/._distplot.m
- Source Data/script_01_first_and_second_level_MDS/Corr_toolbox_v2/LIBRA/ellipsplot.m
- __MACOSX/Source Data/script_01_first_and_second_level_MDS/Corr_toolbox_v2/LIBRA/._ellipsplot.m
- Source Data/script_01_first_and_second_level_MDS/Corr_toolbox_v2/LIBRA/extractmcdregres.m
- __MACOSX/Source Data/script_01_first_and_second_level_MDS/Corr_toolbox_v2/LIBRA/._extractmcdregres.m
- Source Data/script_01_first_and_second_level_MDS/Corr_toolbox_v2/LIBRA/fanny.m
- __MACOSX/Source Data/script_01_first_and_second_level_MDS/Corr_toolbox_v2/LIBRA/._fanny.m
- Source Data/script_01_first_and_second_level_MDS/Corr_toolbox_v2/LIBRA/fannyc.mexw32
- __MACOSX/Source Data/script_01_first_and_second_level_MDS/Corr_toolbox_v2/LIBRA/._fannyc.mexw32
- Source Data/script_01_first_and_second_level_MDS/Corr_toolbox_v2/LIBRA/flower.mat
- __MACOSX/Source Data/script_01_first_and_second_level_MDS/Corr_toolbox_v2/LIBRA/._flower.mat
- Source Data/script_01_first_and_second_level_MDS/Corr_toolbox_v2/LIBRA/greatsort.m
- __MACOSX/Source Data/script_01_first_and_second_level_MDS/Corr_toolbox_v2/LIBRA/._greatsort.m
- Source Data/script_01_first_and_second_level_MDS/Corr_toolbox_v2/LIBRA/halfspacedepth.m
- __MACOSX/Source Data/script_01_first_and_second_level_MDS/Corr_toolbox_v2/LIBRA/._halfspacedepth.m
- Source Data/script_01_first_and_second_level_MDS/Corr_toolbox_v2/LIBRA/hl.m
- __MACOSX/Source Data/script_01_first_and_second_level_MDS/Corr_toolbox_v2/LIBRA/._hl.m
- Source Data/script_01_first_and_second_level_MDS/Corr_toolbox_v2/LIBRA/kernelEVD.m
- __MACOSX/Source Data/script_01_first_and_second_level_MDS/Corr_toolbox_v2/LIBRA/._kernelEVD.m
- Source Data/script_01_first_and_second_level_MDS/Corr_toolbox_v2/LIBRA/l1median.m
- __MACOSX/Source Data/script_01_first_and_second_level_MDS/Corr_toolbox_v2/LIBRA/._l1median.m
- Source Data/script_01_first_and_second_level_MDS/Corr_toolbox_v2/LIBRA/lmc.m
- __MACOSX/Source Data/script_01_first_and_second_level_MDS/Corr_toolbox_v2/LIBRA/._lmc.m
- Source Data/script_01_first_and_second_level_MDS/Corr_toolbox_v2/LIBRA/lsscatter.m
- __MACOSX/Source Data/script_01_first_and_second_level_MDS/Corr_toolbox_v2/LIBRA/._lsscatter.m
- Source Data/script_01_first_and_second_level_MDS/Corr_toolbox_v2/LIBRA/ltsregres.m
- __MACOSX/Source Data/script_01_first_and_second_level_MDS/Corr_toolbox_v2/LIBRA/._ltsregres.m
- Source Data/script_01_first_and_second_level_MDS/Corr_toolbox_v2/LIBRA/madc.m
- __MACOSX/Source Data/script_01_first_and_second_level_MDS/Corr_toolbox_v2/LIBRA/._madc.m
- Source Data/script_01_first_and_second_level_MDS/Corr_toolbox_v2/LIBRA/mahalanobis.m
- __MACOSX/Source Data/script_01_first_and_second_level_MDS/Corr_toolbox_v2/LIBRA/._mahalanobis.m
- Source Data/script_01_first_and_second_level_MDS/Corr_toolbox_v2/LIBRA/makeplot.m
- __MACOSX/Source Data/script_01_first_and_second_level_MDS/Corr_toolbox_v2/LIBRA/._makeplot.m
- Source Data/script_01_first_and_second_level_MDS/Corr_toolbox_v2/LIBRA/mc.m
- __MACOSX/Source Data/script_01_first_and_second_level_MDS/Corr_toolbox_v2/LIBRA/._mc.m
- Source Data/script_01_first_and_second_level_MDS/Corr_toolbox_v2/LIBRA/mcdcov.m
- __MACOSX/Source Data/script_01_first_and_second_level_MDS/Corr_toolbox_v2/LIBRA/._mcdcov.m
- Source Data/script_01_first_and_second_level_MDS/Corr_toolbox_v2/LIBRA/mcdregres.m
- __MACOSX/Source Data/script_01_first_and_second_level_MDS/Corr_toolbox_v2/LIBRA/._mcdregres.m
- Source Data/script_01_first_and_second_level_MDS/Corr_toolbox_v2/LIBRA/mcenter.m
- __MACOSX/Source Data/script_01_first_and_second_level_MDS/Corr_toolbox_v2/LIBRA/._mcenter.m
- Source Data/script_01_first_and_second_level_MDS/Corr_toolbox_v2/LIBRA/medc.mexw32
- __MACOSX/Source Data/script_01_first_and_second_level_MDS/Corr_toolbox_v2/LIBRA/._medc.mexw32
- Source Data/script_01_first_and_second_level_MDS/Corr_toolbox_v2/LIBRA/mlochuber.m
- __MACOSX/Source Data/script_01_first_and_second_level_MDS/Corr_toolbox_v2/LIBRA/._mlochuber.m
- Source Data/script_01_first_and_second_level_MDS/Corr_toolbox_v2/LIBRA/mloclogist.m
- __MACOSX/Source Data/script_01_first_and_second_level_MDS/Corr_toolbox_v2/LIBRA/._mloclogist.m
- Source Data/script_01_first_and_second_level_MDS/Corr_toolbox_v2/LIBRA/mlr.m
- __MACOSX/Source Data/script_01_first_and_second_level_MDS/Corr_toolbox_v2/LIBRA/._mlr.m
- Source Data/script_01_first_and_second_level_MDS/Corr_toolbox_v2/LIBRA/mona.m
- __MACOSX/Source Data/script_01_first_and_second_level_MDS/Corr_toolbox_v2/LIBRA/._mona.m
- Source Data/script_01_first_and_second_level_MDS/Corr_toolbox_v2/LIBRA/monac.mexw32
- __MACOSX/Source Data/script_01_first_and_second_level_MDS/Corr_toolbox_v2/LIBRA/._monac.mexw32
- Source Data/script_01_first_and_second_level_MDS/Corr_toolbox_v2/LIBRA/mscalelogist.m
- __MACOSX/Source Data/script_01_first_and_second_level_MDS/Corr_toolbox_v2/LIBRA/._mscalelogist.m
- Source Data/script_01_first_and_second_level_MDS/Corr_toolbox_v2/LIBRA/normqqplot.m
- __MACOSX/Source Data/script_01_first_and_second_level_MDS/Corr_toolbox_v2/LIBRA/._normqqplot.m
- Source Data/script_01_first_and_second_level_MDS/Corr_toolbox_v2/LIBRA/obj200.mat
- __MACOSX/Source Data/script_01_first_and_second_level_MDS/Corr_toolbox_v2/LIBRA/._obj200.mat
- Source Data/script_01_first_and_second_level_MDS/Corr_toolbox_v2/LIBRA/ols.m
- __MACOSX/Source Data/script_01_first_and_second_level_MDS/Corr_toolbox_v2/LIBRA/._ols.m
- Source Data/script_01_first_and_second_level_MDS/Corr_toolbox_v2/LIBRA/pam.m
- __MACOSX/Source Data/script_01_first_and_second_level_MDS/Corr_toolbox_v2/LIBRA/._pam.m
- Source Data/script_01_first_and_second_level_MDS/Corr_toolbox_v2/LIBRA/pamc.mexw32
- __MACOSX/Source Data/script_01_first_and_second_level_MDS/Corr_toolbox_v2/LIBRA/._pamc.mexw32
- Source Data/script_01_first_and_second_level_MDS/Corr_toolbox_v2/LIBRA/plotnumbers.m
- __MACOSX/Source Data/script_01_first_and_second_level_MDS/Corr_toolbox_v2/LIBRA/._plotnumbers.m
- Source Data/script_01_first_and_second_level_MDS/Corr_toolbox_v2/LIBRA/predict.m
- __MACOSX/Source Data/script_01_first_and_second_level_MDS/Corr_toolbox_v2/LIBRA/._predict.m
- Source Data/script_01_first_and_second_level_MDS/Corr_toolbox_v2/LIBRA/putlabel.m
- __MACOSX/Source Data/script_01_first_and_second_level_MDS/Corr_toolbox_v2/LIBRA/._putlabel.m
- Source Data/script_01_first_and_second_level_MDS/Corr_toolbox_v2/LIBRA/qn.m
- __MACOSX/Source Data/script_01_first_and_second_level_MDS/Corr_toolbox_v2/LIBRA/._qn.m
- Source Data/script_01_first_and_second_level_MDS/Corr_toolbox_v2/LIBRA/qn.mexw32
- __MACOSX/Source Data/script_01_first_and_second_level_MDS/Corr_toolbox_v2/LIBRA/._qn.mexw32
- Source Data/script_01_first_and_second_level_MDS/Corr_toolbox_v2/LIBRA/qnm.m
- __MACOSX/Source Data/script_01_first_and_second_level_MDS/Corr_toolbox_v2/LIBRA/._qnm.m
- Source Data/script_01_first_and_second_level_MDS/Corr_toolbox_v2/LIBRA/randomset.m
- __MACOSX/Source Data/script_01_first_and_second_level_MDS/Corr_toolbox_v2/LIBRA/._randomset.m
- Source Data/script_01_first_and_second_level_MDS/Corr_toolbox_v2/LIBRA/rapca.m
- __MACOSX/Source Data/script_01_first_and_second_level_MDS/Corr_toolbox_v2/LIBRA/._rapca.m
- Source Data/script_01_first_and_second_level_MDS/Corr_toolbox_v2/LIBRA/rda.m
- __MACOSX/Source Data/script_01_first_and_second_level_MDS/Corr_toolbox_v2/LIBRA/._rda.m
- Source Data/script_01_first_and_second_level_MDS/Corr_toolbox_v2/LIBRA/regresdiagplot.m
- __MACOSX/Source Data/script_01_first_and_second_level_MDS/Corr_toolbox_v2/LIBRA/._regresdiagplot.m
- Source Data/script_01_first_and_second_level_MDS/Corr_toolbox_v2/LIBRA/regresdiagplot3d.m
- __MACOSX/Source Data/script_01_first_and_second_level_MDS/Corr_toolbox_v2/LIBRA/._regresdiagplot3d.m
- Source Data/script_01_first_and_second_level_MDS/Corr_toolbox_v2/LIBRA/removal.m
- __MACOSX/Source Data/script_01_first_and_second_level_MDS/Corr_toolbox_v2/LIBRA/._removal.m
- Source Data/script_01_first_and_second_level_MDS/Corr_toolbox_v2/LIBRA/removeObsMcd.m
- __MACOSX/Source Data/script_01_first_and_second_level_MDS/Corr_toolbox_v2/LIBRA/._removeObsMcd.m
- Source Data/script_01_first_and_second_level_MDS/Corr_toolbox_v2/LIBRA/removeObsRobpca.m
- __MACOSX/Source Data/script_01_first_and_second_level_MDS/Corr_toolbox_v2/LIBRA/._removeObsRobpca.m
- Source Data/script_01_first_and_second_level_MDS/Corr_toolbox_v2/LIBRA/residualplot.m
- __MACOSX/Source Data/script_01_first_and_second_level_MDS/Corr_toolbox_v2/LIBRA/._residualplot.m
- Source Data/script_01_first_and_second_level_MDS/Corr_toolbox_v2/LIBRA/rmc.m
- __MACOSX/Source Data/script_01_first_and_second_level_MDS/Corr_toolbox_v2/LIBRA/._rmc.m
- Source Data/script_01_first_and_second_level_MDS/Corr_toolbox_v2/LIBRA/robpca.m
- __MACOSX/Source Data/script_01_first_and_second_level_MDS/Corr_toolbox_v2/LIBRA/._robpca.m
- Source Data/script_01_first_and_second_level_MDS/Corr_toolbox_v2/LIBRA/robpcaregres.m
- __MACOSX/Source Data/script_01_first_and_second_level_MDS/Corr_toolbox_v2/LIBRA/._robpcaregres.m
- Source Data/script_01_first_and_second_level_MDS/Corr_toolbox_v2/LIBRA/robstd.m
- __MACOSX/Source Data/script_01_first_and_second_level_MDS/Corr_toolbox_v2/LIBRA/._robstd.m
- Source Data/script_01_first_and_second_level_MDS/Corr_toolbox_v2/LIBRA/rpcr.m
- __MACOSX/Source Data/script_01_first_and_second_level_MDS/Corr_toolbox_v2/LIBRA/._rpcr.m
- Source Data/script_01_first_and_second_level_MDS/Corr_toolbox_v2/LIBRA/rrmse.m
- __MACOSX/Source Data/script_01_first_and_second_level_MDS/Corr_toolbox_v2/LIBRA/._rrmse.m
- Source Data/script_01_first_and_second_level_MDS/Corr_toolbox_v2/LIBRA/rsimca.m
- __MACOSX/Source Data/script_01_first_and_second_level_MDS/Corr_toolbox_v2/LIBRA/._rsimca.m
- Source Data/script_01_first_and_second_level_MDS/Corr_toolbox_v2/LIBRA/rsimpls.m
- __MACOSX/Source Data/script_01_first_and_second_level_MDS/Corr_toolbox_v2/LIBRA/._rsimpls.m
- Source Data/script_01_first_and_second_level_MDS/Corr_toolbox_v2/LIBRA/rsquared.m
- __MACOSX/Source Data/script_01_first_and_second_level_MDS/Corr_toolbox_v2/LIBRA/._rsquared.m
- Source Data/script_01_first_and_second_level_MDS/Corr_toolbox_v2/LIBRA/rstep.m
- __MACOSX/Source Data/script_01_first_and_second_level_MDS/Corr_toolbox_v2/LIBRA/._rstep.m
- Source Data/script_01_first_and_second_level_MDS/Corr_toolbox_v2/LIBRA/ruspini.mat
- __MACOSX/Source Data/script_01_first_and_second_level_MDS/Corr_toolbox_v2/LIBRA/._ruspini.mat
- Source Data/script_01_first_and_second_level_MDS/Corr_toolbox_v2/LIBRA/sclprc.mexw32
- __MACOSX/Source Data/script_01_first_and_second_level_MDS/Corr_toolbox_v2/LIBRA/._sclprc.mexw32
- Source Data/script_01_first_and_second_level_MDS/Corr_toolbox_v2/LIBRA/scorediagplot.m
- __MACOSX/Source Data/script_01_first_and_second_level_MDS/Corr_toolbox_v2/LIBRA/._scorediagplot.m
- Source Data/script_01_first_and_second_level_MDS/Corr_toolbox_v2/LIBRA/screeplot.m
- __MACOSX/Source Data/script_01_first_and_second_level_MDS/Corr_toolbox_v2/LIBRA/._screeplot.m
- Source Data/script_01_first_and_second_level_MDS/Corr_toolbox_v2/LIBRA/silhouetteplot.m
- __MACOSX/Source Data/script_01_first_and_second_level_MDS/Corr_toolbox_v2/LIBRA/._silhouetteplot.m
- Source Data/script_01_first_and_second_level_MDS/Corr_toolbox_v2/LIBRA/simcaplot.m
- __MACOSX/Source Data/script_01_first_and_second_level_MDS/Corr_toolbox_v2/LIBRA/._simcaplot.m
- Source Data/script_01_first_and_second_level_MDS/Corr_toolbox_v2/LIBRA/spannc.mexw32
- __MACOSX/Source Data/script_01_first_and_second_level_MDS/Corr_toolbox_v2/LIBRA/._spannc.mexw32
- Source Data/script_01_first_and_second_level_MDS/Corr_toolbox_v2/LIBRA/tree.m
- __MACOSX/Source Data/script_01_first_and_second_level_MDS/Corr_toolbox_v2/LIBRA/._tree.m
- Source Data/script_01_first_and_second_level_MDS/Corr_toolbox_v2/LIBRA/twinsc.mexw32
- __MACOSX/Source Data/script_01_first_and_second_level_MDS/Corr_toolbox_v2/LIBRA/._twinsc.mexw32
- Source Data/script_01_first_and_second_level_MDS/Corr_toolbox_v2/LIBRA/twopoints.m
- __MACOSX/Source Data/script_01_first_and_second_level_MDS/Corr_toolbox_v2/LIBRA/._twopoints.m
- Source Data/script_01_first_and_second_level_MDS/Corr_toolbox_v2/LIBRA/unimcd.m
- __MACOSX/Source Data/script_01_first_and_second_level_MDS/Corr_toolbox_v2/LIBRA/._unimcd.m
- Source Data/script_01_first_and_second_level_MDS/Corr_toolbox_v2/LIBRA/uniran.m
- __MACOSX/Source Data/script_01_first_and_second_level_MDS/Corr_toolbox_v2/LIBRA/._uniran.m
- Source Data/script_01_first_and_second_level_MDS/Corr_toolbox_v2/LIBRA/updatecov.m
- __MACOSX/Source Data/script_01_first_and_second_level_MDS/Corr_toolbox_v2/LIBRA/._updatecov.m
- Source Data/script_01_first_and_second_level_MDS/Corr_toolbox_v2/LIBRA/weightmecov.m
- __MACOSX/Source Data/script_01_first_and_second_level_MDS/Corr_toolbox_v2/LIBRA/._weightmecov.m
- __MACOSX/Source Data/script_01_first_and_second_level_MDS/Corr_toolbox_v2/._LIBRA
- Source Data/script_01_first_and_second_level_MDS/Corr_toolbox_v2/licenses.m
- __MACOSX/Source Data/script_01_first_and_second_level_MDS/Corr_toolbox_v2/._licenses.m
- Source Data/script_01_first_and_second_level_MDS/Corr_toolbox_v2/madmedianrule.m
- __MACOSX/Source Data/script_01_first_and_second_level_MDS/Corr_toolbox_v2/._madmedianrule.m
- Source Data/script_01_first_and_second_level_MDS/Corr_toolbox_v2/manual.pdf
- __MACOSX/Source Data/script_01_first_and_second_level_MDS/Corr_toolbox_v2/._manual.pdf
- Source Data/script_01_first_and_second_level_MDS/Corr_toolbox_v2/Pearson.m
- __MACOSX/Source Data/script_01_first_and_second_level_MDS/Corr_toolbox_v2/._Pearson.m
- Source Data/script_01_first_and_second_level_MDS/Corr_toolbox_v2/Pearson_hm_RDM_consistency_intercept_slope.m
- __MACOSX/Source Data/script_01_first_and_second_level_MDS/Corr_toolbox_v2/._Pearson_hm_RDM_consistency_intercept_slope.m
- Source Data/script_01_first_and_second_level_MDS/Corr_toolbox_v2/robust_correlation.m
- __MACOSX/Source Data/script_01_first_and_second_level_MDS/Corr_toolbox_v2/._robust_correlation.m
- Source Data/script_01_first_and_second_level_MDS/Corr_toolbox_v2/skipped_correlation.m
- __MACOSX/Source Data/script_01_first_and_second_level_MDS/Corr_toolbox_v2/._skipped_correlation.m
- Source Data/script_01_first_and_second_level_MDS/Corr_toolbox_v2/Spearman.m
- __MACOSX/Source Data/script_01_first_and_second_level_MDS/Corr_toolbox_v2/._Spearman.m
- Source Data/script_01_first_and_second_level_MDS/Corr_toolbox_v2/univar.m
- __MACOSX/Source Data/script_01_first_and_second_level_MDS/Corr_toolbox_v2/._univar.m
- Source Data/script_01_first_and_second_level_MDS/Corr_toolbox_v2/variance_homogeneity.m
- __MACOSX/Source Data/script_01_first_and_second_level_MDS/Corr_toolbox_v2/._variance_homogeneity.m
- __MACOSX/Source Data/script_01_first_and_second_level_MDS/._Corr_toolbox_v2
- Source Data/script_01_first_and_second_level_MDS/data/
- Source Data/script_01_first_and_second_level_MDS/data/figure_02_plotting_data.mat
- __MACOSX/Source Data/script_01_first_and_second_level_MDS/data/
- __MACOSX/Source Data/script_01_first_and_second_level_MDS/data/._figure_02_plotting_data.mat
- Source Data/script_01_first_and_second_level_MDS/data/figure_03A_plotting_data.mat
- __MACOSX/Source Data/script_01_first_and_second_level_MDS/data/._figure_03A_plotting_data.mat
- Source Data/script_01_first_and_second_level_MDS/data/figure_03B_plotting_data.mat
- __MACOSX/Source Data/script_01_first_and_second_level_MDS/data/._figure_03B_plotting_data.mat
- Source Data/script_01_first_and_second_level_MDS/data/figure_S1_plotting_data.mat
- __MACOSX/Source Data/script_01_first_and_second_level_MDS/data/._figure_S1_plotting_data.mat
- Source Data/script_01_first_and_second_level_MDS/data/figure_S4_plotting_data.mat
- __MACOSX/Source Data/script_01_first_and_second_level_MDS/data/._figure_S4_plotting_data.mat
- __MACOSX/Source Data/script_01_first_and_second_level_MDS/._data
- Source Data/script_01_first_and_second_level_MDS/plot2svg/
- Source Data/script_01_first_and_second_level_MDS/plot2svg/demo_3d_plot2svg.m
- __MACOSX/Source Data/script_01_first_and_second_level_MDS/plot2svg/
- __MACOSX/Source Data/script_01_first_and_second_level_MDS/plot2svg/._demo_3d_plot2svg.m
- Source Data/script_01_first_and_second_level_MDS/plot2svg/demo_svg_water.jpg
- __MACOSX/Source Data/script_01_first_and_second_level_MDS/plot2svg/._demo_svg_water.jpg
- Source Data/script_01_first_and_second_level_MDS/plot2svg/demo_svg_water.m
- __MACOSX/Source Data/script_01_first_and_second_level_MDS/plot2svg/._demo_svg_water.m
- Source Data/script_01_first_and_second_level_MDS/plot2svg/demo_svg_water.svg
- __MACOSX/Source Data/script_01_first_and_second_level_MDS/plot2svg/._demo_svg_water.svg
- Source Data/script_01_first_and_second_level_MDS/plot2svg/gradient.png
- __MACOSX/Source Data/script_01_first_and_second_level_MDS/plot2svg/._gradient.png
- Source Data/script_01_first_and_second_level_MDS/plot2svg/matterhorn_small.jpg
- __MACOSX/Source Data/script_01_first_and_second_level_MDS/plot2svg/._matterhorn_small.jpg
- Source Data/script_01_first_and_second_level_MDS/plot2svg/plot2svg.m
- __MACOSX/Source Data/script_01_first_and_second_level_MDS/plot2svg/._plot2svg.m
- Source Data/script_01_first_and_second_level_MDS/plot2svg/readme.txt
- __MACOSX/Source Data/script_01_first_and_second_level_MDS/plot2svg/._readme.txt
- Source Data/script_01_first_and_second_level_MDS/plot2svg/simulink2svg.m
- __MACOSX/Source Data/script_01_first_and_second_level_MDS/plot2svg/._simulink2svg.m
- Source Data/script_01_first_and_second_level_MDS/plot2svg/sphere.png
- __MACOSX/Source Data/script_01_first_and_second_level_MDS/plot2svg/._sphere.png
- Source Data/script_01_first_and_second_level_MDS/plot2svg/sphere.svg
- __MACOSX/Source Data/script_01_first_and_second_level_MDS/plot2svg/._sphere.svg
- Source Data/script_01_first_and_second_level_MDS/plot2svg/sphere.svgz
- __MACOSX/Source Data/script_01_first_and_second_level_MDS/plot2svg/._sphere.svgz
- Source Data/script_01_first_and_second_level_MDS/plot2svg/svgBoundingBox.m
- __MACOSX/Source Data/script_01_first_and_second_level_MDS/plot2svg/._svgBoundingBox.m
[truncated: 562 more entries]
