# Supplementary material for: Individual differences among deep neural network models
Source: Nat Commun. 2020 Nov 12;11:5725. doi: 10.1038/s41467-020-19632-w (PMC7665054; doi:10.1038/s41467-020-19632-w)
Supplement: Supplementary file 4 — Source Data [file 41467_2020_19632_MOESM4_ESM.zip › Source Data/script_01_first_and_second_level_MDS/Corr_toolbox_v2/Anscombe.txt]

   1.0000000e+01   8.0400000e+00   1.0000000e+01   9.1400000e+00   1.0000000e+01   7.4600000e+00   8.0000000e+00   6.5800000e+00
   8.0000000e+00   6.9500000e+00   8.0000000e+00   8.1400000e+00   8.0000000e+00   6.7700000e+00   8.0000000e+00   5.7600000e+00
   1.3000000e+01   7.5800000e+00   1.3000000e+01   8.7400000e+00   1.3000000e+01   1.2740000e+01   8.0000000e+00   7.7100000e+00
   9.0000000e+00   8.8100000e+00   9.0000000e+00   8.7700000e+00   9.0000000e+00   7.1100000e+00   8.0000000e+00   8.8400000e+00
   1.1000000e+01   8.3300000e+00   1.1000000e+01   9.2600000e+00   1.1000000e+01   7.8100000e+00   8.0000000e+00   8.4700000e+00
   1.4000000e+01   9.9600000e+00   1.4000000e+01   8.1000000e+00   1.4000000e+01   8.8400000e+00   8.0000000e+00   7.0400000e+00
   6.0000000e+00   7.2400000e+00   6.0000000e+00   6.1300000e+00   6.0000000e+00   6.0800000e+00   8.0000000e+00   5.2500000e+00
   4.0000000e+00   4.2600000e+00   4.0000000e+00   3.1000000e+00   4.0000000e+00   5.3900000e+00   1.9000000e+01   1.2500000e+01
   1.2000000e+01   1.0840000e+01   1.2000000e+01   9.1300000e+00   1.2000000e+01   8.1500000e+00   8.0000000e+00   5.5600000e+00
   7.0000000e+00   4.8200000e+00   7.0000000e+00   7.2600000e+00   7.0000000e+00   6.4200000e+00   8.0000000e+00   7.9100000e+00
   5.0000000e+00   5.6800000e+00   5.0000000e+00   4.7400000e+00   5.0000000e+00   5.7300000e+00   8.0000000e+00   6.8900000e+00
