# Supplementary material for: Individual differences among deep neural network models
Source: Nat Commun. 2020 Nov 12;11:5725. doi: 10.1038/s41467-020-19632-w (PMC7665054; doi:10.1038/s41467-020-19632-w)
Supplement: Supplementary file 4 — Source Data [file 41467_2020_19632_MOESM4_ESM.zip › Source Data/script_01_first_and_second_level_MDS/Corr_toolbox_v2/LIBRA/greatsort.m]

function [vec,I]=greatsort(x);

%GREATSORT sorts the vector x in descending order.
%
% Required input arguments: 
%     x : vector to be sorted
%
% Output arguments:
%   vec : sorted vector
%    I  : index => x(I)=vec.
%
% I/O: [vec,I]=greatsort(x);
% 
% This function is part of LIBRA: the Matlab Library for Robust Analysis,
% available at: 
%              http://wis.kuleuven.be/stat/robust.html
%
%Written by S. Verboven

vec=-x;
[svec,I]=sort(vec);
vec=-svec;
