# Supplementary material for: Individual differences among deep neural network models
Source: Nat Commun. 2020 Nov 12;11:5725. doi: 10.1038/s41467-020-19632-w (PMC7665054; doi:10.1038/s41467-020-19632-w)
Supplement: Supplementary file 4 — Source Data [file 41467_2020_19632_MOESM4_ESM.zip › Source Data/script_01_first_and_second_level_MDS/Corr_toolbox_v2/LIBRA/makeplot.m]

function makeplot(out,varargin)

%MAKEPLOT makes plots for the main functions. These figures can also be obtained 
% by setting 'plots = 1' in those functions.
%
% Required input:
%  out = a structure containing the output of one of the following classes: 
%        MCDCOV, LS, LTS, MLR, MCDREG, CPCA,CPCR, CSIMPLS, RAPCA, ROBPCA, 
%        RPCR, RSIMPLS, CDA, RDA, PAM, AGNES, DIANA, FANNY, MONA, CLARA
%
% Optional input: 
%  nameplot  :  0         : menu of plots     (default = 0) 
%              'all'      : all possible plots
%              'scree'    : scree plot
%              'pcadiag'  : Score outlier map
%              'regdiag'  : Regression outlier map
%              '3ddiag'   : 3D Regression outlier map
%              'robdist'  : A plot of the robust distances
%              'qqmcd'    : A qq-plot of the robust distances versus the quantiles of the chi-squared distribution
%              'dd'       : A DD-plot: Robust distances versus Mahalanobis distances
%              'ellipse'  : A tolerance ellipse
%              'resfit'   : Standardized LTS Residuals versus fitted values
%              'resindex' : Standardized LTS Residuals versus index
%              'qqlts'    : Normal QQ-plot of the LTS residuals 
%              'scatter'  : Scatterplot with LTS line 
%              'da'       : Tolerance ellipses of a discrimant analysis
%              'simca'    : Scatterplot with boundaries defined by the number of PC's from a simca method
%              'tree'     : Tree plot for the clustering methods agnes or diana
%              'silhouet' : Silhouette plot for the clustering methods pam or fanny
%              'banner'   : Banner for the clustering methods agnes, diana or mona
%              'clus'     : Clusplot for the clustering methods clara, fanny or pam
%  labod   : number of points to be identified in score plots 
%            with largest orthogonal distance.
%  labsd   : number of points to be identified in score and regression plots 
%            with largest score distance.
%  labresd : number of points to be identified in regression plots 
%            with largest residual distance.
%  labmcd  : number of points to be identified in MCD plots
%            with the largest robust distance.
%  lablts  : number of points to be identified in LTS plots 
%            with the largest absolute standardized residual.
%  classic : In case of a robust analysis, classic can be set to 0 to avoid classical plots (default). 
%            If set to one, the inputargument 'out' must contain a field called 'classic' which is a structure. 
%
% I/O: makeplot(out,'nameplot',0,'labsd',3,'labod',3,'labresd',3,'classic',0)
%  The user should only give the input arguments that have to change their default value.
%  The name of the input arguments needs to be followed by their value. The order of 
%  the input arguments is of no importance.
%
% Example: outrpcr=rpcr(x,y,'plots',0,'classic',1); 
%          makeplot(outrpcr,'labsd',5, 'classic',1)
%          makeplot(outrpcr,'nameplot','scree')
%
%          outmcd=mcdcov(x);
%          makeplot(outmcd,'labmcd',6)
%          makeplot(outmcd,'labmcd',4,'nameplot','dd')
%
%          outls=ols(x,y);
%          makeplot(outls)
%
% This function is part of LIBRA: the Matlab Library for Robust Analysis,
% available at: 
%              http://wis.kuleuven.be/stat/robust.html
%
% Written by Sabine Verboven  09/04/2003
% Last Updated : 29/01/2008
%
% Uses functions:  screeplot, scorediagplot, regresdiagplot,
%                  regresdiagplot3d, plotnumbers, plotnumbers3d,
%                  distplot, chiqqplot, ddplot, ellipsplot, residualplot, 
%                  normqqplot, lsscatter, tree, bannerplot,
%                  silhouetteplot, clusplot, 
%                  menureg, menuscoreg, menupls, menucov, menuls,menuda, 
%                  menusimca, menuclus1, menuclus2, menuclus3, menuclus4
%

%INTITIALISATION%
if isstruct(out)
    innames=fieldnames(out);
    if strmatch('class',innames,'exact')
        attrib=out.class;
    else
        error('The method had no class identifier.')    
    end
    if strmatch('classic',innames,'exact')
        classic=out.classic;
    elseif ismember(attrib,{'CPCA','CPCR','CSIMPLS','MLR','CDA','LS','CSIMCA'})
        classic= 1; 
    else 
        classic=0;
    end
else
    error('The first inputargument is not a structure.')
end
counter=1;
default=struct('nameplot',0,'labsd',3,'labod',3,'labresd',3,'labmcd',3,'lablts',3,'labclus',[],'classic',1);
list=fieldnames(default);
options=default;
IN=length(list);
i=1;
%
if nargin>1
    %
    %placing inputfields in array of strings
    %
    for j=1:nargin-1
        if rem(j,2)~=0
            chklist{i}=varargin{j};
            i=i+1;
        end
    end 
    %
    %Checking which default parameters have to be changed
    % and keep them in the structure 'options'.
    %
    while counter<=IN 
        index=strmatch(list(counter,:),chklist,'exact');
        if ~isempty(index) %in case of similarity
            for j=1:nargin-2 %searching the index of the accompanying field
                if rem(j,2)~=0 %fieldnames are placed on odd index
                    if strcmp(chklist{index},varargin{j})
                        I=j;
                    end
                end
            end
            options=setfield(options,chklist{index},varargin{I+1});
            index=[];
        end
        counter=counter+1;
    end
    choice=options.nameplot;
    if choice~=0
        ask=0; 
    else       
        ask=1; %menu of plots 
    end
    labsd=options.labsd;
    labod=options.labod;
    labresd=options.labresd;
    labmcd=options.labmcd;
    lablts=options.lablts;
    labclus=options.labclus;
    classicplots=options.classic;
    if ~isstruct(classic) & options.classic==1 & ismember({attrib},{'RAPCA', 'ROBPCA', 'RPCR', 'LTS', 'MCDREG',...
            'RSIMPLS', 'RDA', 'RSIMCA'})
        mess=sprintf(['The classical output is not available. Only robust plots will be shown.\n',...
                'Please rerun the preceeding analysis with the option ''classic'' set to 1',...
              '\n if the classical plots are required.']);
        disp(mess)     
        classicplots=0;
    end
else
    ask=1; %menu of plots
    choice=0;
    labsd=3;
    labod=3;
    labresd=3;
    labmcd=3;
    lablts=3; 
    labclus=[];
    if ~isstruct(classic) & options.classic==1 & ismember({attrib},{'RAPCA', 'ROBPCA', 'RPCR', 'LTS', 'MCDREG',...
            'RSIMPLS', 'RDA', 'RSIMCA','MCDCOV'})
       mess=sprintf(['The classical output is not available. Only robust plots will be shown.\n',...
               'Please rerun the preceeding analysis with the option ''classic'' set to 1',...
               '\n if the classical plots are required.']);
        disp(mess)     
        classicplots=0;
    else
        classicplots=1;
    end
end    

%to initialize the correct menu of plots
exitno=0;
switch attrib
    case 'CPCA'
        exitno=4;
        if ismember({char(choice)},{'regdiag','3ddiag','robdist','qqmcd','dd','ellipse','resfit','resindex','qqlts','diag','scatter',...
                'da','simca'})
            error('That kind of plot is not available for this method.')
        end
    case 'CPCR'
        exitno=6;
        if ismember({char(choice)},{'robdist','qqmcd','dd','ellipse','resfit','resindex','qqlts','diag','scatter','da','simca'})
            error('That kind of plot is not available for this method.')
        end
    case 'LS'
        exitno=7;
        if ismember({char(choice)},{'scree','pcadiag','3ddiag','robdist','qqmcd','dd','ellipse','simca','da'})
            error('That kind of plot is not available for this method.')
        end
    case 'MCDREG'
        exitno=3;
        if ismember({char(choice)},{'scree','pcadiag','3ddiag','robdist','qqmcd','dd','ellipse',...
                'resfit','resindex','qqlts','diag','scatter','da','simca'})
            error('That kind of plot is not available for this method.')
        end
    case 'MLR'
        exitno=3;
        if ismember({char(choice)},{'scree','pcadiag','3ddiag','robdist','qqmcd','dd','ellipse',...
                'resfit','resindex','qqlts','diag','scatter','da','simca'})
            error('That kind of plot is not available for this method.')
        end
    case 'LTS'
        exitno=7;
        if ismember({char(choice)},{'scree','pcadiag','3ddiag',...
                'robdist','qqmcd','dd','ellipse','da','simca'})
            error('That kind of plot is not available for this method.')
        end
        if ~isfield(out,'rd')
            error('Please rerun the LTS-regression again with the option plots equal to 1.')
        end
    case {'RAPCA','ROBPCA'}
        exitno=4;
        if ismember({char(choice)},{'regdiag','3ddiag','robdist','qqmcd','dd','ellipse','resfit',...
                'resindex','qqlts','diag','scatter','da','simca'})
            error('That kind of plot is not available for this method.')
        end
    case 'RPCR'
        exitno=6;
        if ismember({char(choice)},{'robdist','qqmcd','dd','ellipse','resfit','resindex','qqlts','diag','scatter',...
                'da','simca'})
            error('That kind of plot is not available for this method.')
        end
    case {'RSIMPLS','CSIMPLS'}
        exitno=5;
        if ismember({char(choice)},{'scree','robdist','qqmcd','dd','ellipse','resfit','resindex','qqlts','diag','scatter',...
                'da','simca'})
            error('That kind of plot is not available for this method.')
        end
    case 'MCDCOV'
        if ismember({char(choice)},{'scree','pcadiag','regdiag','3ddiag','resfit','resindex','qqlts','diag','scatter',...
                'da','simca'})
            error('That kind of plot is not available for this method.')
        end
        exitno=6;
    case {'RDA','CDA'}
        exitno=3;
        if ismember({char(choice)},{'scree','pcadiag','3ddiag','robdist','qqmcd','dd','ellipse',...
                'resfit','resindex','qqlts','diag','scatter','regdiag','simca'})
            error('That kind of plot is not available for this method.')
        end
        if size(out.center,2)>2
            disp('Warning: Tolerance ellipses are only drawn for two-dimensional data sets.')
            return
        end
    case {'CSIMCA','RSIMCA'}
        exitno=3;
        if ismember({char(choice)},{'scree','pcadiag','3ddiag','robdist','qqmcd','dd','ellipse',...
                'resfit','resindex','qqlts','diag','scatter','regdiag','da'})
            error('That kind of plot is not available for this method.')
        end
        if size(out.pca{1}.P,1) > 3
            disp('Warning: The dimension of the dataset is larger than 3.')
            return
        end
    case {'AGNES','DIANA'}
        exitno=4;
        if ismember({char(choice)},{'scree','pcadiag','3ddiag','robdist','qqmcd','dd','ellipse',...
                'resfit','resindex','qqlts','diag','scatter','regdiag','da','silhouet','clus'})
            error('That kind of plot is not available for this method.')
        end
    case {'MONA'}
        exitno=3;
        if ismember({char(choice)},{'scree','pcadiag','3ddiag','robdist','qqmcd','dd','ellipse',...
                'resfit','resindex','qqlts','diag','scatter','regdiag','da','silhouet','clus','tree'})
            error('That kind of plot is not available for this method.')
        end
    case {'PAM','FANNY'}
        exitno=4;
        if ismember({char(choice)},{'scree','pcadiag','3ddiag','robdist','qqmcd','dd','ellipse',...
                'resfit','resindex','qqlts','diag','scatter','regdiag','da','tree','banner'})
            error('That kind of plot is not available for this method.')
        end
    case {'CLARA'}
        exitno=3;
        if ismember({char(choice)},{'scree','pcadiag','3ddiag','robdist','qqmcd','dd','ellipse',...
                'resfit','resindex','qqlts','diag','scatter','regdiag','da','tree','silhouet','banner'})
            error('That kind of plot is not available for this method.')
        end
end
if exitno==0
    error(['Your attribute identifier must be one of the following names:',...
            'CPCA, RAPCA, ROBPCA, CPCR, RPCR, LS, LTS, MCDREG, RSIMPLS, CSIMPLS, MCDCOV,',...
            'CDA, RDA, CSIMCA, RSIMCA, AGNES, DIANA, MONA, PAM, CLARA, FANNY '])
end

%plotting what is asked for 
if ask==0
    whichplot(out,choice,attrib,exitno,labsd,labod,labresd,labmcd,lablts,labclus,classic,classicplots)
else
    %make menu of plots
    while (choice~=exitno)
        switch attrib
            case {'CPCA','ROBPCA','RAPCA'}
                choice=menuscore(out,attrib,exitno,labsd,labod,classic,classicplots);
            case {'MCDREG','MLR'}
                choice=menureg(out,attrib,exitno,labsd,labresd,classic,classicplots);
            case {'COV','MCDCOV'}
                choice=menucov(out,attrib,exitno,labmcd,classic,classicplots);
            case {'RSIMPLS','CSIMPLS'}
                choice=menupls(out,attrib,exitno,labsd,labod,labresd,classic,classicplots);
            case {'CPCR','RPCR'}
                choice=menuscoreg(out,attrib,exitno,labsd,labod,labresd,classic,classicplots);
            case {'LTS','LS'}
                choice=menuls(out,attrib,exitno,labsd,labresd,lablts,classic,classicplots);
            case{'CDA','RDA'}
                choice=menuda(out,attrib,exitno,classic,classicplots);
            case{'CSIMCA','RSIMCA'}
                choice=menusimca(out,attrib,exitno,classic,classicplots);
            case{'AGNES','DIANA'}
                choice=menuclus1(out,attrib,exitno);
            case 'MONA'
                choice=menuclus2(out,attrib,exitno);
            case{'PAM','FANNY'}
                choice=menuclus3(out,attrib,exitno,labclus);
            case 'CLARA'
                choice=menuclus4(out,attrib,exitno,labclus);
        end
    end
    %whitebg(gca,[1 1 1]) %to ensure the axes in the current figure are reset to their original
    %default colours after drawing a bannerplot with AGNES or DIANA
end

%%%%%%%%%%%%% MAIN FUNCTION %%%%%%%%%%%%%%%
function whichplot(out,plotn,attrib,exitno,labsd,labod,labresd,labmcd,lablts,labclus,classic,classicplots)

%Initializing variables

switch attrib
    
    case {'ROBPCA','RAPCA'}
        Xdist=out.sd;
        cutoffX=out.cutoff.sd;
        cutoffO=out.cutoff.od;
        OD=out.od;
        k=out.k;
        L=out.L;
        %classical output
        if isstruct(classic)
            Lcl=classic.L;
            Xdistcl=classic.sd;
            ODcl=classic.od;
            cutoffXcl=classic.cutoff.sd;
            cutoffOcl=classic.cutoff.od;
            attribcl='CPCA';
        end
    case 'MCDREG'
        fitted=out.fitted;
        Rdist=out.resd;
        cutoffR=out.cutoff.resd;
        if size(fitted,2)~=1
            multi=1;
        else
            multi=0;
        end
        res=out.res;
        Xdist=out.rd;
        Rsquared=out.rsquared;
        cutoffX=out.cutoff.rd;
        Se=out.cov;
        k=size(out.slope,1);
        %classical output
        if isstruct(classic)
            attribcl=classic.class;
            fittedcl=classic.fitted;
            Rdistcl=classic.resd;
            standrescl=classic.stdres;
            cutoffRcl=classic.cutoff.resd;
            rescl=classic.res;
            Xdistcl=classic.md;
            cutoffXcl=classic.cutoff.md;
            Rsquaredcl=classic.rsquared;
            Secl=classic.cov;
        end
    case 'MLR'
        fittedcl=out.fitted;
        Rdistcl=out.resd;
        cutoffRcl=out.cutoff.resd;
        if size(fittedcl,2)~=1
            multi=1;
        else
            multi=0;
        end
        rescl=out.res;
        Xdistcl=out.md;
        cutoffXcl=out.cutoff.md;
        Rsquaredcl=out.rsquared;
        Secl=out.cov;
        k=size(out.slope,1);
        attribcl=out.class;
    case 'RPCR'
        fitted=out.fitted;
        Rdist=out.resd;
        cutoffR=out.cutoff.resd;
        if size(fitted,2)~=1
            multi=1;
        else
            multi=0;
        end
        res=out.res;
        Xdist=out.sd;
        Rsquared=out.rsquared;
        cutoffX=out.cutoff.sd;
        cutoffO=out.cutoff.od;
        OD=out.od;
        Se=out.cov;
        k=out.k;
        L=out.robpca.L;
        %classical output
        if isstruct(classic)
            attribcl='CPCR';
            Lcl=classic.cpca.L;
            Xdistcl=classic.sd;
            ODcl=classic.od;
            cutoffOcl=classic.cutoff.od;
            cutoffXcl=classic.cutoff.sd;
            Rdistcl=classic.resd;
            cutoffRcl=classic.cutoff.resd;
        end
    case 'LTS'
        resid=out.res;
        fitted=out.fitted;
        scale=out.scale;
        standres=resid/scale;
        n=length(resid);
        if isfield(out,'X')
            x=out.X;
            y=out.y;
        else
            x=0;
            y=0;
        end
        Xdist=out.rd;
        cutoffX=out.cutoff.rd;
        cutoffY=out.cutoff.rd;
        k=size(out.slope,1);
        %classical output
        if isstruct(classic)
            attribcl='LS';
            residcl=classic.res;
            fittedcl=classic.fitted;
            scalecl=classic.scale;
            standrescl=residcl/scalecl;
            Xdistcl=classic.md;
            cutoffXcl=classic.cutoff.md;
            ncl=length(residcl);
            if isfield(classic,'X')
                xcl=classic.X;
                ycl=classic.y;
            else
                xcl=0;
                ycl=0;
            end
        end
    case 'LS'
        attribcl=attrib;
        residcl=out.res;
        fittedcl=out.fitted;
        scalecl=out.scale;
        Xdistcl=out.md;
        cutoffXcl=out.cutoff.md;
        standrescl=out.resd;
        ncl=length(residcl);
        if isfield(out,'X')
            xcl=out.X;
            ycl=out.y;
        else
            xcl=0;
            ycl=0;
        end
        k=size(out.slope,1);
    case 'CPCA'
        Lcl=out.L;
        Xdistcl=out.sd;
        ODcl=out.od;
        cutoffOcl=out.cutoff.od;
        cutoffXcl=out.cutoff.sd;
        k=out.k;
        attribcl=attrib;
    case 'CPCR'
        fitted=out.fitted;
        Lcl=out.cpca.L;
        k=out.k;
        Xdistcl=out.sd;
        ODcl=out.od;
        cutoffOcl=out.cutoff.od;
        cutoffXcl=out.cutoff.sd;
        Rdistcl=out.resd;
        cutoffRcl=out.cutoff.resd;
        if size(fitted,2)~=1
            multi=1; %multivariate analysis
        else
            multi=0; %univariate analysis
            stdrescl=out.resd;
            cutoffRcl=out.cutoff.resd;
        end
        attribcl=attrib;
    case 'RSIMPLS'
        fitted=out.fitted;
        Rdist=out.resd;
        cutoffR=out.cutoff.resd;
        if size(fitted,2)~=1
            multi=1;
        else
            multi=0;
        end
        res=out.res;
        Xdist=out.sd;
        cutoffX=out.cutoff.sd;
        cutoffO=out.cutoff.od;
        OD=out.od;
        Se=out.cov;
        k=out.k;
        %classical output
        if isstruct(classic)
            attribcl='CSIMPLS';
            Xdistcl=classic.sd;
            ODcl=classic.od;
            cutoffOcl=classic.cutoff.od;
            cutoffXcl=classic.cutoff.sd;
            Rdistcl=classic.resd;
            cutoffRcl=classic.cutoff.resd;
        end
    case 'CSIMPLS'
        fittedcl=out.fitted;
        if size(fittedcl,2)~=1
            multi=1;
        else
            multi=0;
        end
        Xdistcl=out.sd;
        ODcl=out.od;
        k=out.k;
        cutoffXcl=out.cutoff.sd;
        cutoffOcl=out.cutoff.od;
        attribcl=attrib;
        Rdistcl=out.resd;
        cutoffRcl=out.cutoff.resd;
    case 'MCDCOV'
        if ~isempty(out.plane)
            disp('Warning (makeplot): The MCD covariance matrix is singular. No plots can be drawn.')
            return
        end
        covar=out.cov;
        md=out.md;
        rd=out.rd;
        if isfield(out,'X')
            data=out.X;
        else
            data=0;
        end
        center=out.center;
        cutoffR=out.cutoff.rd;
        cutoffM=out.cutoff.md;
        if isstruct(classic)
            if isfield(out,'X')
                datacl=out.X;
            else
                datacl=0;
            end
            centercl=out.classic.center;
            covcl=out.classic.cov;
            mdcl=out.classic.md;
            attribcl=out.classic.class;
        end
    case 'COV'
        %only available inside the mcdcov function.
    case 'CDA'
        if isfield(out,'x')
            xcl=out.x;
            groupcl=out.group;
        else
            xcl=0;
            groupcl=0;
        end
        methodcl=out.method;
        centercl=out.center;
        covcl=out.cov;
        classcl=out.class;
    case 'RDA'
        if isfield(out,'x')
            x=out.x; group=out.group;
        else
            x=0;group=0;
        end
        method=out.method;
        center=out.center;
        covar=out.cov;
        class=out.class;
        if isstruct(classic)
            if isfield(out.classic,'x')
                xcl=out.classic.x;
                groupcl=out.classic.group;
            else
                xcl=0;
                groupcl=0;
            end
            methodcl=out.classic.method;
            centercl=out.classic.center;
            covcl=out.classic.cov;
            classcl=out.classic.class;
        end
    case 'RSIMCA'
        if isstruct(classic)
            resultcl=out.classic;
        else
            resultcl=0;
        end
    case {'DIANA', 'AGNES'}
       usedvars=[];
       separationstep=[];
       nobs=out.number;
       class=out.class ;
       heights=out.heights;
       objectorder= out.objectorder;
    case 'MONA'
       usedvars=out.usedvariable;
       separationstep=out.separationstep;
       nobs=out.observations;
       class=out.class;
       heights=[];
       objectorder=out.objectorder; 
    case {'PAM','FANNY'}
        sylinf=out.sylinf;
        n=out.number;
        ncluv=out.ncluv;
        if size(out.x,1)==1
            x=out.dys;
        else
            x=out.x;
        end
        class= out.class;
    case 'CLARA'
        ncluv=out.ncluv;
        x=out.x;
end

%determination of the number of plots (robust or/and classic) 
if strcmp(attrib,'LS') | strcmp(attrib,'CPCR') | strcmp(attrib,'CPCA') | strcmp(attrib,'MLR') | strcmp(attrib,'CDA') | strcmp(attrib,'CSIMPLS')|strcmp(attrib,'CSIMCA')
    oneplot=1; %only classical plots possible
elseif  (strcmp(attrib,'RAPCA') |strcmp(attrib,'MCDREG') | strcmp(attrib,'RPCR')|strcmp(attrib,'ROBPCA')| strcmp(attrib,'RSIMPLS')| strcmp(attrib,'MCDCOV')|strcmp(attrib,'LTS')|strcmp(attrib,'RDA')|strcmp(attrib,'RSIMCA'))  &  classicplots==0
    oneplot=2; %only robust plots possible
else 
    oneplot=0; %both robust and classical plot in the middle of the screen 
    bdwidth=5;
    topbdwidth=30;
    set(0,'Units','pixels');
    scnsize=get(0,'ScreenSize');
    pos1=[bdwidth, 1/3*scnsize(4)+bdwidth, scnsize(3)/2-2*bdwidth, scnsize(4)/2-(topbdwidth+bdwidth)];
    pos2=[pos1(1)+scnsize(3)/2, pos1(2), pos1(3), pos1(4)];
end

switch plotn
    case 'all' %all possible plots
        close
        switch attrib
            case {'MCDREG','MLR'}
                if oneplot==0
                    figure('Position',pos1)
                    regresdiagplot(Xdist,Rdist,cutoffX,cutoffR,k,multi,attrib,labsd,labresd)
                    figure('Position',pos2)
                    regresdiagplot(Xdistcl,Rdistcl,cutoffXcl,cutoffRcl,k,multi,attribcl,labsd,labresd)
                elseif oneplot==1
                    figure
                    regresdiagplot(Xdistcl,Rdistcl,cutoffXcl,cutoffRcl,k,multi,attribcl,labsd,labresd) %multi stond op 2
                elseif oneplot==2
                    figure
                    regresdiagplot(Xdist,Rdist,cutoffX,cutoffR,k,multi,attrib,labsd,labresd)
                end
            case {'CPCA', 'ROBPCA'}
                if oneplot==0
                    figure('Position',pos1)
                    screeplot(L,attrib)
                    figure('Position',pos2)
                    screeplot(Lcl,attribcl)
                    pos1(2)=pos1(2)-40;
                    pos2(2)=pos2(2)-40;
                    figure('Position',pos1)
                    scorediagplot(Xdist,OD,k,cutoffX,cutoffO,attrib,labsd,labod)
                    figure('Position',pos2)
                    scorediagplot(Xdistcl,ODcl,k,cutoffXcl,cutoffOcl,attribcl,labsd,labod)
                elseif oneplot==1
                    figure
                    screeplot(Lcl,attrib)
                    figure
                    scorediagplot(Xdistcl,ODcl,k,cutoffXcl,cutoffOcl,attribcl,labsd,labod)
                else
                    figure
                    screeplot(L,attrib)
                    figure
                    scorediagplot(Xdist,OD,k,cutoffX,cutoffO,attrib,labsd,labod)
                end
            case {'RSIMPLS','CSIMPLS'}
                if oneplot==0
                    figure('Position',pos1)
                    scorediagplot(Xdist,OD,k,cutoffX,cutoffO,attrib,labsd,labod)
                    figure('Position',pos2)
                    scorediagplot(Xdistcl,ODcl,k,cutoffXcl,cutoffOcl,attribcl,labsd,labod)
                    pos1(2)=pos1(2)-40;
                    pos2(2)=pos2(2)-40;
                    figure('Position',pos1)
                    regresdiagplot(Xdist,Rdist,cutoffX,cutoffR,k,multi,attribcl,labsd,labresd)
                    figure('Position',pos2)
                    regresdiagplot(Xdistcl,Rdistcl,cutoffXcl,cutoffRcl,k,multi,attribcl,labsd,labresd)
                    %3D plot is still highly memory consuming 08/04/04
                    %                     if exist('OD')
                    %                         Nihil=(OD <= 1.e-06);
                    %                         OD(Nihil)=0;
                    %                         help=OD;
                    %                     elseif exist('ODcl')
                    %                         Nihil=(ODcl <= 1.e-06);
                    %                         ODcl(Nihil)=0;
                    %                         helpcl=ODcl;
                    %                     end
                    
                    %                     pos1(2)=pos1(2)-80;
                    %                     pos2(2)=pos2(2)-80;
                    %                     if ~all(help) %in case k=rank(T)=r then OD = zero
                    %                         figure('Position',pos1)
                    %                         regresdiagplot(Xdist,Rdist,cutoffX,cutoffR,k,multi,attrib,labsd,labresd)
                    %                         figure('Position',pos2)
                    %                         regresdiagplot(Xdistcl,Rdistcl,cutoffXcl,cutoffRcl,k,multi,attribcl,labsd,labresd)
                    %                     else
                    %                         figure('Position',pos1)
                    %                         regresdiagplot3d(Xdist,OD,Rdist,cutoffX,cutoffO,cutoffR,k,attrib,multi,labsd,labod,labresd,0)
                    %                         title(['Robust 3D outlier map based on ',num2str(k),' LV'])
                    %                         figure('Position',pos2)
                    %                         regresdiagplot3d(Xdistcl,ODcl,Rdistcl,cutoffXcl,cutoffOcl,cutoffRcl,k,attribcl,multi,labsd,labod,labresd,0)
                    %                         title(['Classical 3D outlier map based on ',num2str(k),' LV'])
                    %                     end
                elseif oneplot==1
                    figure
                    scorediagplot(Xdistcl,ODcl,k,cutoffXcl,cutoffOcl,attribcl,labsd,labod)
                    figure
                    regresdiagplot(Xdistcl,Rdistcl,cutoffXcl,cutoffRcl,k,multi,attribcl,labsd,labresd)
                    %3D plot is still highly memory consuming 08/04/04
                    %                     if exist('ODcl')
                    %                         Nihil=(ODcl <= 1.e-06);
                    %                         ODcl(Nihil)=0;
                    %                         helpcl=ODcl;
                    %                     end
                    %                     figure
                    %                     if ~all(helpcl) %in case k=rank(T)=r then OD = zero
                    %                         regresdiagplot(Rdistcl,Rdistcl,cutoffXcl,cutoffRcl,k,multi,'CPCR',labsd,labresd)
                    %                     else
                    %                         regresdiagplot3d(Xdistcl,ODcl,Rdistcl,cutoffXcl,cutoffOcl,cutoffRcl,k,attribcl,multi,labsd,labod,labresd,0)
                    %                         title(['Classical 3D outlier map based on ',num2str(k),' LV'])
                    %                     end
                else
                    figure
                    scorediagplot(Xdist,OD,k,cutoffX,cutoffO,attrib,labsd,labod)
                    figure
                    regresdiagplot(Xdist,Rdist,cutoffX,cutoffR,k,multi,attrib,labsd,labresd)
                    %3D plot is still highly memory consuming 08/04/04
                    %                     if exist('OD')
                    %                         Nihil=(OD <= 1.e-06);
                    %                         OD(Nihil)=0;
                    %                         help=OD;
                    %                     end
                    %                     figure
                    %                     if ~all(help) %in case k=rank(T)=r then OD = zero % nog verfijnen is niet volledig nul is zeer klein (<10^-6)
                    %                         regresdiagplot(Xdist,Rdist,cutoffX,cutoffR,k,multi,attrib,labsd,labresd)
                    %                     else
                    %                         regresdiagplot3d(Xdist,OD,Rdist,cutoffX,cutoffO,cutoffR,k,attrib,multi,labsd,labod,labresd,0)
                    %                         title(['Robust 3D outlier map based on ',num2str(k),' LV'])
                    %                     end
                end
            case {'CPCR','RPCR'}
                if oneplot==0
                    figure('Position',pos1)
                    screeplot(L,attrib)
                    figure('Position',pos2)
                    screeplot(Lcl,attrib)
                    pos1(2)=pos1(2)-40;
                    pos2(2)=pos2(2)-40;
                    figure('Position',pos1)
                    scorediagplot(Xdist,OD,k,cutoffX,cutoffO,attrib,labsd,labod)
                    figure('Position',pos2)
                    scorediagplot(Xdistcl,ODcl,k,cutoffXcl,cutoffOcl,attribcl,labsd,labod)
                    pos1(2)=pos1(2)-80;
                    pos2(2)=pos2(2)-80;
                    figure('Position',pos1)
                    regresdiagplot(Xdist,Rdist,cutoffX,cutoffR,k,multi,attribcl,labsd,labresd)
                    figure('Position',pos2)
                    regresdiagplot(Xdistcl,Rdistcl,cutoffXcl,cutoffRcl,k,multi,attribcl,labsd,labresd)
                    %3D plot is still highly memory consuming 08/04/04
                    %                 if exist('OD')
                    %                     Nihil=(OD <= 1.e-06);
                    %                     OD(Nihil)=0;
                    %                     help=OD;
                    %                 elseif exist('ODcl')
                    %                     Nihil=(ODcl <= 1.e-06);
                    %                     ODcl(Nihil)=0;
                    %                     helpcl=ODcl;
                    %                 end
                    %                 if ~all(help) %in case k=rank(T)=r then OD = zero
                    %                     figure('Position',pos1)
                    %                     regresdiagplot(Xdist,Rdist,cutoffX,cutoffR,k,multi,attrib,labsd,labresd)
                    %                     figure('Position',pos2)
                    %                     regresdiagplot(Xdistcl,Rdistcl,cutoffXcl,cutoffRcl,k,multi,attribcl,labsd,labresd)
                    %                 else
                    %                     figure('Position',pos1)
                    %                     regresdiagplot3d(Xdist,OD,Rdist,cutoffX,cutoffO,cutoffR,k,attrib,multi,labsd,labod,labresd,0)
                    %                     title(['Robust 3D outlier map based on ',num2str(k),' LV'])
                    %                     figure('Position',pos2)
                    %                     regresdiagplot3d(Xdistcl,ODcl,Rdistcl,cutoffXcl,cutoffOcl,cutoffRcl,k,attribcl,multi,labsd,labod,labresd,0)
                    %                     title(['Classical 3D outlier map based on ',num2str(k),' LV'])
                    %                 end
                elseif oneplot==1
                    figure
                    screeplot(Lcl,attrib)
                    figure
                    scorediagplot(Xdistcl,ODcl,k,cutoffXcl,cutoffOcl,attrib,labsd,labod)
                    figure
                    regresdiagplot(Xdistcl,Rdistcl,cutoffXcl,cutoffRcl,k,multi,attribcl,labsd,labresd)
                    %3D plot is still highly memory consuming 08/04/04
                    %                 if exist('ODcl')
                    %                     Nihil=(ODcl <= 1.e-06);
                    %                     ODcl(Nihil)=0;
                    %                     helpcl=ODcl;
                    %                 end
                    %                 figure
                    %                 if ~all(helpcl) %in case k=rank(T)=r then OD = zero
                    %                     regresdiagplot(Xdistcl,Rdistcl,cutoffXcl,cutoffRcl,k,multi,'CPCR',labsd,labresd)
                    %                 else
                    %                     regresdiagplot3d(Xdistcl,ODcl,Rdistcl,cutoffXcl,cutoffOcl,cutoffRcl,k,attribcl,multi,labsd,labod,labresd,0)
                    %                     title(['Classical 3D outlier map based on ',num2str(k),' LV'])
                    %                 end
                else
                    figure
                    screeplot(L,attrib)
                    figure
                    scorediagplot(Xdist,OD,k,cutoffX,cutoffO,attrib,labsd,labod)
                    figure
                    regresdiagplot(Xdist,Rdist,cutoffX,cutoffR,k,multi,attrib,labsd,labresd)
                    %3D plot is still highly memory consuming 08/04/04
                    %                 figure
                    %                 if exist('OD')
                    %                     Nihil=(OD <= 1.e-06);
                    %                     OD(Nihil)=0;
                    %                     help=OD;
                    %                 end
                    %                 if ~all(help) %in case k=rank(T)=r then OD = zero
                    %                     regresdiagplot(Xdist,Rdist,cutoffX,cutoffR,k,multi,attrib,labsd,labresd)
                    %                 else
                    %                     regresdiagplot3d(Xdist,OD,Rdist,cutoffX,cutoffO,cutoffR,k,attrib,multi,labsd,labod,labresd,0)
                    %                     title(['Robust 3D outlier map based on ',num2str(k),' LV'])
                    %                 end
                end
            case 'MCDCOV'
                if oneplot==0
                    figure('Position',pos1)
                    distplot(rd,cutoffR,attrib,labmcd)
                    figure('Position',pos2)
                    distplot(md,cutoffM,attribcl,labmcd)
                    figure('Position',pos1)
                    chiqqplot(rd,size(data,2),attrib)
                    figure('Position',pos2)
                    chiqqplot(md,size(data,2),attribcl)
                    figure
                    ddplot(md,rd,cutoffM,attrib,labmcd)
                    figure
                    if size(data,2)~=2|data==0
                        axes
                        box on
                        text(0.05,0.5,'Tolerance ellipse is only available for bivariate data','color','r')
                    else
                        ellipsplot(center,covar,data,rd,labmcd)
                        set(findobj('color','r'),'color','m');
                        hold on
                        ellipsplot(centercl,covcl,data,md,labmcd)
                        set(findobj('color','r'),'color','b','linestyle',':');
                        hold off
                        legend_handles=[findobj('color','m'); findobj('color','b','linestyle',':')];
                        legend(legend_handles,'robust','classical','Location','best')
                    end
                elseif oneplot==2
                    figure
                    distplot(rd,cutoffM,attrib,labmcd)
                    figure
                    chiqqplot(rd,size(data,2),attrib)
                    figure
                    ddplot(md,rd,cutoffM,attrib,labmcd)
                    figure
                    if size(data,2)~=2|data==0
                        axes
                        box on
                        text(0.05,0.5,'Tolerance ellipse is only available for bivariate data','color','r')
                    else
                        ellipsplot(center,covar,data,rd,labmcd,'MCDCOV')
                    end
                end
            case {'LTS','LS'}
                if oneplot==0
                    figure('Position',pos1)
                    residualplot(fitted,standres,attrib,'Fitted values','Standardized LTS residual',lablts)
                    figure('Position',pos2)
                    residualplot(fittedcl,standrescl,attribcl,'Fitted value','Standardized LS residual',lablts)
                    pos1(2)=pos1(2)-40;
                    pos2(2)=pos2(2)-40;
                    figure('Position',pos1)
                    residualplot(1:n,standres,attrib,'Index','Standardized LTS residual',lablts)
                    figure('Position',pos2)
                    residualplot(1:ncl,standrescl,attribcl,'Index','Standardized LS residual',lablts)
                    pos1(2)=pos1(2)-80;
                    pos2(2)=pos2(2)-80;
                    figure('Position',pos1)
                    normqqplot(resid,attrib)
                    figure('Position',pos2)
                    normqqplot(residcl,attribcl)
                    pos1(2)=pos1(2)-100;
                    pos2(2)=pos2(2)-100;
                    figure('Position',pos1)
                    if strcmp(attrib,'LTS')
                        regresdiagplot(Xdist,standres,cutoffX,cutoffY,k,0,attrib,labsd,labresd);
                    else
                        regresdiagplot(Xdist,Rdist,cutoffX,cutoffR,k,1,attrib,labsd,labresd);
                    end
                    figure('Position',pos2)
                    if strcmp(attribcl,'LS')
                        regresdiagplot(Xdistcl,standrescl,cutoffXcl,0,k,0,attribcl,labsd,labresd);
                    else
                        regresdiagplot(Xdistcl,Rdistcl,cutoffXcl,cutoffRcl,k,1,attribcl,labsd,labresd);
                    end
                    pos1(2)=pos1(2)-120;
                    pos2(2)=pos2(2)-120;
                    figure('Position',pos1)
                    if size(x,2)~=1|x==0
                        axes
                        box on
                        text(0.05,0.5,'Scatter plot is only available for bivariate data','color','r')
                    else
                        lsscatter(x,y,fitted,attrib)
                    end
                    figure('Position',pos2)
                    if size(xcl,2)~=1|xcl==0
                        axes
                        box on
                        text(0.05,0.5,'Scatter plot is only available for bivariate data','color','r')
                    else
                        lsscatter(xcl,ycl,fittedcl,attribcl)
                    end
                elseif oneplot ==1
                    figure
                    residualplot(fittedcl,standrescl,attribcl,'Fitted value','Standardized LS residual',lablts) ;
                    figure
                    residualplot(1:ncl,standrescl,attribcl,'Index','Standardized LS residual',lablts) ;
                    figure
                    normqqplot(residcl,attrib);
                    figure
                    if strcmp(attrib,'LS')
                        regresdiagplot(Xdistcl,standrescl,cutoffXcl,0,k,0,attrib,labsd,labresd);
                    else
                        regresdiagplot(Xdistcl,Rdistcl,cutoffXcl,cutoffRcl,k,1,attrib,labsd,labresd);
                    end
                    figure
                    if size(xcl,2)~=1|xcl==0
                        axes
                        box on
                        text(0.05,0.5,'Scatter plot is only available for bivariate data','color','r')
                    else
                        lsscatter(xcl,ycl,fittedcl,attribcl)
                    end
                elseif oneplot==2
                    figure
                    residualplot(fitted,standres,attrib, 'Fitted value','Standardized LTS residual',lablts)
                    figure
                    residualplot(1:n,standres,attrib,'Index','Standardized LTS residual',lablts)
                    figure
                    normqqplot(resid,attrib)
                    figure
                    if strcmp(attrib,'LTS')
                        regresdiagplot(Xdist,standres,cutoffX,0,k,0,attrib,labsd,labresd);
                    else
                        regresdiagplot(Xdist,Rdist,cutoffX,cutoffR,k,1,attrib,labsd,labresd);
                    end
                    figure
                    if size(x,2)~=1|x==0
                        axes
                        box on
                        text(0.05,0.5,'Scatter plot is only available for bivariate data','color','r')
                    else
                        lsscatter(x,y,fitted,attrib)
                    end
                end
            case{'RDA','CDA'}
                if oneplot==0
                    figure('Position',pos1)
                    daplot(x,group,center,covar,class,method)
                    figure('Position',pos2)
                    daplot(xcl,groupcl,centercl,covcl,classcl,methodcl)
                elseif oneplot==1
                    figure
                    daplot(xcl,groupcl,centercl,covcl,classcl,methodcl)
                elseif oneplot==2
                    figure
                    daplot(x,group,center,covar,class,method)
                end
            case{'RSIMCA','CSIMCA'}
                if oneplot==0
                    figure('Position',pos1)
                    simcaplot(result)
                    figure('Position',pos2)
                    simcaplot(resultcl)
                elseif oneplot==1
                    figure
                    simcaplot(resultcl)
                elseif oneplot==2
                    figure
                    simcaplot(result)
                end
            case {'DIANA','AGNES'}
                bannerplot(usedvars,separationstep,nobs,class,heights,objectorder)
                tree(objectorder,heights)
            case 'MONA'
                bannerplot(usedvars,separationstep,nobs,class,heights,objectorder)
            case {'PAM','FANNY'}
                silhouetteplot(sylinf,n,class)
                clusplot(x,ncluv,labclus)
            case 'CLARA'
                clusplot(x,ncluv,labclus)
        end
        choice=exitno;
    case 'scree' %screeplot
        close
        if oneplot==0
            figure('Position',pos1)
            screeplot(L,attrib)
            figure('Position',pos2)
            screeplot(Lcl,attribcl)
        elseif oneplot==1
            screeplot(Lcl,attribcl)
        else
            screeplot(L,attrib)
        end
    case 'pcadiag' %diagnostic Scoreplot (Xdist-Odist)
        %close
        if oneplot==0
            figure('Position',pos1)
            scorediagplot(Xdist,OD,k,cutoffX,cutoffO,attrib,labsd,labod)
            figure('Position',pos2)
            scorediagplot(Xdistcl,ODcl,k,cutoffXcl,cutoffOcl,attribcl,labsd,labod)
        elseif oneplot==1
            figure
            scorediagplot(Xdistcl,ODcl,k,cutoffXcl,cutoffOcl,attribcl,labsd,labod)
        else
            figure
            scorediagplot(Xdist,OD,k,cutoffX,cutoffO,attrib,labsd,labod)
        end
    case '3ddiag' %3D-plot: highly memory consuming!!!!
        close
        if oneplot==0
            if exist('OD')
                Nihil=(OD <= 1.e-06);
                OD(Nihil)=0;
                help=OD;
            elseif exist('ODcl')
                Nihil=(ODcl <= 1.e-06);
                ODcl(Nihil)=0;
                helpcl=ODcl;
            end
            if ~all(help)%in case k=rank(T)=r then OD = zero
                figure('Position',pos1)
                regresdiagplot(Xdist,Rdist,cutoffX,cutoffR,k,multi,attrib,labsd,labresd)
                figure('Position',pos2)
                regresdiagplot(Xdistcl,Rdistcl,cutoffXcl,cutoffRcl,k,multi,attribcl,labsd,labresd)
            else
                figure('Position',pos1)
                regresdiagplot3d(Xdist,OD,Rdist,cutoffX,cutoffO,cutoffR,k,attrib,multi,labsd,labod,labresd,0)
                title(['Robust 3D outlier map based on ',num2str(k),' LV'])
                figure('Position',pos2)
                regresdiagplot3d(Xdistcl,ODcl,Rdistcl,cutoffXcl,cutoffOcl,cutoffRcl,k,attribcl,multi,labsd,labod,labresd,0)
                title(['Classical 3D outlier map based on ',num2str(k),' LV'])
            end
        elseif oneplot==1
            if exist('ODcl')
                Nihil=(ODcl <= 1.e-06);
                ODcl(Nihil)=0;
                helpcl=ODcl;
            end
            if ~all(helpcl) %in case k=rank(T)=r then OD = zero
                regresdiagplot(Xdistcl,Rdistcl,cutoffXcl,cutoffRcl,k,multi,attribcl,labsd,labresd)
            else
                regresdiagplot3d(Xdistcl,ODcl,Rdistcl,cutoffXcl,cutoffOcl,cutoffRcl,k,attribcl,multi,labsd,labod,labresd,0)
                title(['Classical 3D outlier map based on ',num2str(k),' LV'])
            end
        else
            if exist('OD')
                Nihil=(OD <= 1.e-06);
                OD(Nihil)=0;
                help=OD;
            end
            if ~all(help) %in case k=rank(T)=r then OD = zero
                regresdiagplot(Xdist,Rdist,cutoffX,cutoffR,k,multi,attrib,labsd,labresd)
            else
                regresdiagplot3d(Xdist,OD,Rdist,cutoffX,cutoffO,cutoffR,k,attrib,multi,labsd,labod,labresd,0)
                title(['Robust 3D outlier map based on ',num2str(k),' LV'])
            end
        end
    case {'Idist','robdist'}
        close
        if oneplot==0
            figure('Position',pos1)
            distplot(rd,cutoffM,'MCDCOV',labmcd)
            figure('Position',pos2)
            distplot(md,cutoffM,'COV',labmcd)
            %elseif oneplot==1 not available since 'COV' is only called inside
            %the MCDCOV function
        elseif oneplot==2
            distplot(rd,cutoffM,'MCDCOV',labmcd)
        end
    case 'qqmcd'
        close
        if oneplot==0
            figure('Position',pos1)
            chiqqplot(rd,size(data,2),'MCDCOV')
            figure('Position',pos2)
            chiqqplot(md,size(data,2),'COV')
        elseif oneplot==2
            chiqqplot(rd,size(data,2),'MCDCOV')
        end
    case 'dd'
        close
        ddplot(md,rd,cutoffM,attrib,labmcd)
    case 'ellipse'
        close
        if oneplot==0
            if size(data,2)~=2|data==0
                axes
                box on
                text(0.05,0.5,'Tolerance ellipse plot is only available for bivariate data','color','r')
            else
                ellipsplot(center,covar,data,rd,labmcd)
                set(findobj('color','r'),'color','m');
                hold on
                ellipsplot(centercl,covcl,data,md,labmcd)
                set(findobj('color','r'),'color','b','linestyle',':');
                hold off
                legend_handles=[findobj('color','m'); findobj('color','b','linestyle',':')];
                legend(legend_handles,'robust','classical','Location','best')
            end
        elseif oneplot==2
            if size(data,2)~=2|data==0
                axes
                box on
                text(0.05,0.5,'Tolerance ellipse plot is only available for bivariate data','color','r')
            else
                ellipsplot(center,covar,data,rd,labmcd)
            end
        end
    case 'resfit'
        close
        if oneplot==0
            figure('Position',pos1)
            residualplot(fitted,standres,attrib,'Fitted value','Standardized LTS residual',lablts)
            figure('Position',pos2)
            residualplot(fittedcl,standrescl,attribcl,'Fitted value','Standardized LS residual',lablts)
        elseif oneplot==1
            residualplot(fittedcl,standrescl,attribcl,'Fitted value','Standardized LS residual',lablts)
        elseif oneplot==2
            residualplot(fitted,standres,attrib,'Fitted value','Standardized LTS residual',lablts)
        end
    case 'resindex'
        close
        if oneplot==0
            figure('Position',pos1)
            residualplot(1:n,standres,attrib,'Index','Standardized LTS residual',lablts)
            figure('Position',pos2)
            residualplot(1:ncl,standrescl,attribcl,'Index','Standardized LS residual',lablts)
        elseif oneplot==1
            residualplot(1:ncl,standrescl,attribcl,'Index','Standardized LS residual',lablts)
        elseif oneplot==2
            residualplot(1:n,standres,attrib,'Index','Standardized LTS residual',lablts)
        end
    case 'qqlts'
        close
        if oneplot==0
            figure('Position',pos1)
            normqqplot(resid,'LTS')
            figure('Position',pos2)
            normqqplot(residcl,'LS')
        elseif oneplot==1
            normqqplot(residcl,'LS')
        elseif oneplot==2
            normqqplot(resid,'LTS')
        end
    case 'regdiag'
        %close
        if oneplot==0
            figure('Position',pos1)
            if strcmp(attrib,'LTS')
                regresdiagplot(Xdist,standres,cutoffX,0,k,0,attrib,labsd,labresd);
            else
                regresdiagplot(Xdist,Rdist,cutoffX,cutoffR,k,multi,attrib,labsd,labresd);
            end
            figure('Position',pos2)
            if strcmp(attribcl,'LS')
                regresdiagplot(Xdistcl,standrescl,cutoffXcl,0,k,0,attribcl,labsd,labresd);
            else
                regresdiagplot(Xdistcl,Rdistcl,cutoffXcl,cutoffRcl,k,multi,attribcl,labsd,labresd);
            end
        elseif oneplot==1
            if strcmp(attrib,'LS')
                regresdiagplot(Xdistcl,standrescl,cutoffXcl,0,k,0,attrib,labsd,labresd);
            else
                regresdiagplot(Xdistcl,Rdistcl,cutoffXcl,cutoffRcl,k,multi,attrib,labsd,labresd);
            end
        elseif oneplot==2
            if strcmp(attrib,'LTS')
                regresdiagplot(Xdist,standres,cutoffX,0,k,0,attrib,labsd,labresd);
            else
                regresdiagplot(Xdist,Rdist,cutoffX,cutoffR,k,multi,attrib,labsd,labresd);
            end
        end
    case 'scatter'
        close
        if oneplot==0
            figure('Position',pos1)
            if size(x,2)~=1|x==0
                axes
                box on
                text(0.05,0.5,'Scatter plot is only available for bivariate data','color','r')
            else
                lsscatter(x,y,fitted,attrib)
            end
            figure('Position',pos2)
            if size(xcl,2)~=1|xcl==0
                axes
                box on
                text(0.05,0.5,'Scatter plot is only available for bivariate data','color','r')
            else
                lsscatter(xcl,ycl,fittedcl,attribcl)
            end
        elseif oneplot==1
            if size(xcl,2)~=1|xcl==0
                axes
                box on
                text(0.05,0.5,'Scatter plot is only available for bivariate data','color','r')
            else
                lsscatter(xcl,ycl,fittedcl,attribcl)
            end
        elseif oneplot==2
            if size(x,2)~=1|x==0
                axes
                box on
                text(0.05,0.5,'Scatter plot is only available for bivariate data','color','r')
            else
                lsscatter(x,y,fitted,attrib)
            end
        end
    case 'da'
        close
        if oneplot==0
            figure('Position',pos1)
            daplot(x,group,center,covar,class,method)
            figure('Position',pos2)
            daplot(xcl,groupcl,centercl,covcl,classcl,methodcl)
        elseif oneplot==1
            daplot(xcl,groupcl,centercl,covcl,classcl,methodcl)
        elseif oneplot==2
            daplot(x,group,center,covar,class,method)
        end
    case 'simca'
        close
        if oneplot==0
            figure('Position',pos1)
            simcaplot(out)
            figure('Position',pos2)
            simcaplot(resultcl)
        elseif oneplot==1
            simcaplot(out)
        elseif oneplot==2
            simcaplot(out)
        end
    case 'banner'
        bannerplot(usedvars,separationstep,nobs,class,heights,objectorder)
    case 'tree'
        tree(objectorder,heights)
    case 'silhouet'
        silhouetteplot(sylinf,n,class)
    case 'clus'
        clusplot(x,ncluv,1,labclus)
end

%---------------------------------------------------------------------------------------------------------------------------
function choice= menucov(out,attrib,exitno,labmcd,classic,classicplots)

choice=menu('Covariance plots: ','All','Index plot of the distances','Quantile-Quantile plot of the distances','Distance-distance plot',...
    'Tolerance ellipse (for bivariate data)','Exit');
switch choice
    case 1
        plotn='all';
        whichplot(out,plotn,attrib,exitno,3,3,3,labmcd,3,[],classic,classicplots)
    case 2
        plotn='Idist';
        whichplot(out,'Idist',attrib,exitno,3,3,3,labmcd,3,[],classic,classicplots)
    case 3
        plotn='qqmcd';
        whichplot(out,plotn,attrib,exitno,3,3,3,labmcd,3,[],classic,classicplots)
    case 4
        plotn='dd';
        whichplot(out,plotn,attrib,exitno,3,3,3,labmcd,3,[],classic,classicplots)
    case 5
        plotn='ellipse';
        whichplot(out,plotn,attrib,exitno,3,3,3,labmcd,3,[],classic,classicplots)
    case 6
        choice=exitno;
end
%---------------------------------------------------------------------------------------------------------------------------
function choice = menureg(out,attrib,exitno,labsd,labresd,classic,classicplots)
choice=menu('Regression Plots: ','All ','Regression outlier map', 'Exit ');
switch choice
    case 1
        plotn='all';
        whichplot(out,plotn,attrib,exitno,labsd,3,labresd,3,3,[],classic,classicplots)
    case 2
        plotn='regdiag';
        whichplot(out,plotn,attrib,exitno,labsd,3,labresd,3,3,[],classic,classicplots)
    case 3
        choice=exitno;
end
%---------------------------------------------------------------------------------------------------------------------------
function choice =  menuscore(out,attrib,exitno,labsd,labod,classic,classicplots)
choice=menu('Score Plots: ','All ','Scree plot','Score outlier map', 'Exit ');
switch choice
    case 1
        plotn='all';
        whichplot(out,plotn,attrib,exitno,labsd,labod,3,3,3,[],classic,classicplots)
    case 2
        plotn='scree';
        whichplot(out,plotn,attrib,exitno,labsd,labod,3,3,3,[],classic,classicplots)
    case 3
        plotn='pcadiag';
        whichplot(out,plotn,attrib,exitno,labsd,labod,3,3,3,[],classic,classicplots)
    case 4
        choice=exitno;
end
    
%---------------------------------------------------------------------------------------------------------------------------
function choice = menupls(out,attrib,exitno,labsd,labod,labresd,classic,classicplots)
choice=menu('PLS Plots: ','All ','Score outlier map',...
    'Regression outlier map', '3D outlier map (Highly memory consuming)','Exit ');
switch choice
    case 1
        plotn='all';
        whichplot(out,plotn,attrib,exitno,labsd,labod,labresd,3,3,[],classic,classicplots)
    case 2
        plotn='pcadiag';
        whichplot(out,plotn,attrib,exitno,labsd,labod,labresd,3,3,[],classic,classicplots)
    case 3
        plotn='regdiag';
        whichplot(out,plotn,attrib,exitno,labsd,labod,labresd,3,3,[],classic,classicplots)
    case 4
        plotn='3ddiag';
        whichplot(out,plotn,attrib,exitno,labsd,labod,labresd,3,3,[],classic,classicplots)
    case 5
        choice=exitno;
end
%---------------------------------------------------------------------------------------------------------------------------
function choice=menuscoreg(out,attrib,exitno,labsd,labod,labresd,classic,classicplots)

choice=menu('Score and Regression Plots: ','All ','Scree plot','Score outlier map',...
    'Regression outlier map', '3D outlier map  (Highly memory consuming)', 'Exit ');

switch choice
    case 1
        plotn='all';
        whichplot(out,plotn,attrib,exitno,labsd,labod,labresd,3,3,[],classic,classicplots)
    case 2
        plotn='scree';
        whichplot(out,plotn,attrib,exitno,labsd,labod,labresd,3,3,[],classic,classicplots)
    case 3
        plotn='pcadiag';
        whichplot(out,plotn,attrib,exitno,labsd,labod,labresd,3,3,[],classic,classicplots)
    case 4
        plotn='regdiag';
        whichplot(out,plotn,attrib,exitno,labsd,labod,labresd,3,3,[],classic,classicplots)
    case 5
        plotn='3ddiag';
        whichplot(out,plotn,attrib,exitno,labsd,labod,labresd,3,3,[],classic,classicplots)
    case 6
        choice=exitno;
end
%---------------------------------------------------------------------------------------------------------------------------
function choice= menuls(out,attrib,exitno,labsd,labresd,lablts,classic,classicplots)
    
choice=menu('Residual plots: ', 'All', 'Standardized residuals versus fitted values',...
    'Index plot of standardized residuals','Normal QQplot of residuals',...
    'Diagnostic plot of residuals versus robust distances',...
    'Scatter plot with regression line','Exit');
switch choice
    case 1
        plotn='all';
        whichplot(out,plotn,attrib,exitno,labsd,3,labresd,3,lablts,[],classic,classicplots)
    case 2
        plotn='resfit';
        whichplot(out,plotn,attrib,exitno,3,3,3,3,lablts,[],classic,classicplots)
    case 3
        plotn='resindex';
        whichplot(out,plotn,attrib,exitno,3,3,3,3,lablts,[],classic,classicplots)
    case 4
        plotn='qqlts';
        whichplot(out,plotn,attrib,exitno,3,3,3,3,lablts,[],classic,classicplots)
    case 5
        plotn='regdiag';
        whichplot(out,plotn,attrib,exitno,labsd,3,labresd,3,lablts,[],classic,classicplots)
    case 6
        plotn='scatter';
        whichplot(out,plotn,attrib,exitno,3,3,3,3,lablts,[],classic,classicplots)
    case 7
        choice=exitno;
end
%---------------------------------------------------------------------------------------------------------------------------
function choice = menuda(out,attrib,exitno,classic,classicplots)

choice=menu('Discriminant analysis: ','All ','Tolerance ellipses (for bivariate data)', 'Exit ');
switch choice
    case 1
        plotn='all';
        whichplot(out,plotn,attrib,exitno,3,3,3,3,3,[],classic,classicplots)
    case 2
        plotn='da';
        whichplot(out,plotn,attrib,exitno,3,3,3,3,3,[],classic,classicplots)
    case 3
        choice=exitno;
end
%------------------------------------------------------------------------------------------------------------------------------
function choice = menusimca(out,attrib,exitno,classic,classicplots)

choice=menu('SIMCA analysis: ','All ','Scatter plot', 'Exit ');
switch choice
    case 1
        plotn='all';
        whichplot(out,plotn,attrib,exitno,3,3,3,3,3,[],classic,classicplots)
    case 2
        plotn='simca';
        whichplot(out,plotn,attrib,exitno,3,3,3,3,3,[],classic,classicplots)
    case 3
        choice=exitno;
end
%--------------------------------------------------------------------------
function choice = menuclus1(out,attrib,exitno)

choice=menu('Cluster analysis: ','All ','Banner plot', 'Tree plot (n<30)', 'Exit ');
switch choice
    case 1
        plotn='all';
        whichplot(out,plotn,attrib,exitno,3,3,3,3,3,[],0,0)
    case 2
        plotn='banner';
        whichplot(out,plotn,attrib,exitno,3,3,3,3,3,[],0,0)
    case 3
        plotn='tree';
        whichplot(out,plotn,attrib,exitno,3,3,3,3,3,[],0,0)
    case 4
        choice=exitno;
end
%--------------------------------------------------------------------------
function choice = menuclus2(out,attrib,exitno)

choice=menu('Cluster analysis: ','All ', 'Banner', 'Exit ');
switch choice
    case 1
        plotn='all';
        whichplot(out,plotn,attrib,exitno,3,3,3,3,3,[],0,0)
    case 2
        plotn='banner';
        whichplot(out,plotn,attrib,exitno,3,3,3,3,3,[],0,0)
    case 3
        choice=exitno;
end
%------------------------------------------------------------------------
function choice = menuclus3(out,attrib,exitno,labclus)
choice=menu('Cluster analysis: ','All ','Silhouette plot', 'Clusplot', 'Exit ');
switch choice
    case 1
        plotn='all';
        whichplot(out,plotn,attrib,exitno,3,3,3,3,3,labclus,0,0)
    case 2
        plotn='silhouet';
        whichplot(out,plotn,attrib,exitno,3,3,3,3,3,labclus,0,0)
    case 3
        plotn='clus';
        whichplot(out,plotn,attrib,exitno,3,3,3,3,3,labclus,0,0)
    case 4
        choice=exitno;
end
%--------------------------------------------------------------------------
function choice = menuclus4(out,attrib,exitno,labclus)
choice=menu('Cluster analysis: ','All ', 'Clusplot', 'Exit ');
switch choice
    case 1
        plotn='all';
        whichplot(out,plotn,attrib,exitno,3,3,3,3,3,labclus,0,0)
    case 2
        plotn='clus';
        whichplot(out,plotn,attrib,exitno,3,3,3,3,3,labclus,0,0)
    case 3
        choice=exitno;
end
