# Supplementary material for: Individual differences among deep neural network models
Source: Nat Commun. 2020 Nov 12;11:5725. doi: 10.1038/s41467-020-19632-w (PMC7665054; doi:10.1038/s41467-020-19632-w)
Supplement: Supplementary file 4 — Source Data [file 41467_2020_19632_MOESM4_ESM.zip › Source Data/script_01_first_and_second_level_MDS/Corr_toolbox_v2/LIBRA/mcenter.m]

function [mcX,mX]=mcenter(x)

%MCENTER mean-centers the data matrix x columnwise
%
% Required input arguments:
%       x : Data matrix (n observations in rows, p variables in columns)
% 
% This function is part of LIBRA: the Matlab Library for Robust Analysis,
% available at: 
%              http://wis.kuleuven.be/stat/robust.html
%
% Written by Sabine Verboven

[n,p]=size(x);
mX=mean(x);
mcX=x-repmat(mX,n,1);
