# Supplementary material for: Individual differences among deep neural network models
Source: Nat Commun. 2020 Nov 12;11:5725. doi: 10.1038/s41467-020-19632-w (PMC7665054; doi:10.1038/s41467-020-19632-w)
Supplement: Supplementary file 4 — Source Data [file 41467_2020_19632_MOESM4_ESM.zip › Source Data/script_01_first_and_second_level_MDS/Corr_toolbox_v2/LIBRA/putlabel.m]

function putlabel(x,y,names,z,znames)

%PUTLABEL plots user-specified labels to the observations in a two- or 
%  a three-dimensional figure.
%  If no labels are given, the indices are plotted.
%
% Required input arguments:
%    x : x-coordinates of the data
%    y : y-coordinates of the data
% 
% Optional input arguments:
%   names : labels to be added on the plot. They must be listed in a
%           column vector. 
%       z : z-coordinates of the data
%  znames : labels to be added on the 3D-plot. They must be listed in a
%           columnvector.
%
% This function is part of LIBRA: the Matlab Library for Robust Analysis,
% available at: 
%              http://wis.kuleuven.be/stat/robust.html
%
% I/O: putlabel(x,y,names,z,znames)
%
% Written by S. Verboven on 01/10/2002
% Last update on 18/02/2004

xrange=get(gca,'Xlim');
range=xrange(2)-xrange(1);
if nargin<3
   for i=1:length(x)
      text(x(i)+range/50,y(i),num2str(i));
   end
else
   if nargin<4
      for i=1:length(x)
         text(x(i)+range/50,y(i),names(i,:));
      end
   else
      if nargin<5
         for i=1:length(x)
            text(x(i)+range/50,y(i),z(i),num2str(i));
         end
      else
         for i=1:length(x)
            text(x(i)+range/50,y(i),z(i),znames(i,:));
         end
      end
   end
end


         


   
   
