# Supplementary material for: Individual differences among deep neural network models
Source: Nat Commun. 2020 Nov 12;11:5725. doi: 10.1038/s41467-020-19632-w (PMC7665054; doi:10.1038/s41467-020-19632-w)
Supplement: Supplementary file 4 — Source Data [file 41467_2020_19632_MOESM4_ESM.zip › Source Data/script_01_first_and_second_level_MDS/Corr_toolbox_v2/LIBRA/robpca.m]

function result=robpca(x,varargin)

%ROBPCA is a 'ROBust method for Principal Components Analysis'. 
% It is resistant to outliers in the data. The robust loadings are computed
% using projection-pursuit techniques and the MCD method. 
% Therefore ROBPCA can be applied to both low and high-dimensional data sets.
% In low dimensions, the MCD method is applied (see mcdcov.m).
%
% The ROBPCA method is described in
%  Hubert, M., Rousseeuw, P.J., Vanden Branden, K. (2005), ROBPCA: a
%  new approach to robust principal components analysis, Technometrics, 47, 64-79.
%
%
% To select the number of principal components, a robust PRESS (predicted
% residual sum of squares) curve is drawn, based on a fast algorithm for
% cross-validation. This approach is described in:
%
%    Hubert, M., Engelen, S. (2007),
%    "Fast cross-validation of high-breakdown resampling algorithms for PCA",
%    Computational Statistics and Data Analysis, 51, 5013-5024.
%
% ROBPCA is designed for normally distributed data. If the data are skewed,
% a modification of ROBPCA is available, based on the adjusted outlyingness 
% (see adjustedoutlyingness.m). This method is described in:
%
%    Hubert, M., Rousseeuw, P.J., Verdonck, T. (2009),
%    "Robust PCA for skewed data and its outlier map", Computational Statistics
%    and Data Analysis, 53, 2264-2274.
%
% Required input arguments:
%            x : Data matrix (observations in the rows, variables in the
%                columns)
%
% Optional input arguments:
%            k : Number of principal components to compute. If k is missing, 
%                or k = 0, a scree plot and a press curve are drawn which allows you to select
%                the number of principal components. 
%         kmax : Maximal number of principal components to compute (default = 10).
%                If k is provided, kmax does not need to be specified, unless k is larger
%                than 10.                 
%        alpha : (1-alpha) measures the fraction of outliers the algorithm should
%                resist. Any value between 0.5 and 1 may be specified (default = 0.75). 
%            h : (n-h+1) measures the number of outliers the algorithm should 
%                resist. Any value between n/2 and n may be specified. (default = 0.75*n)
%                Alpha and h may not both be specified.
%          mcd : If equal to one: when the number of variables is sufficiently small,
%                the loadings are computed as the eigenvectors of the MCD covariance matrix, 
%                hence the function 'mcdcov.m' is automatically called. The number of 
%                principal components is then taken as k = rank(x). (default)
%                If equal to zero, the robpca algorithm is always applied.
%        plots : If equal to one, a scree plot, a press curve and a robust score outlier map are
%                drawn (default). If the input argument 'classic' is equal to one, 
%                the classical plots are drawn as well.
%                If 'plots' is equal to zero, all plots are suppressed (unless k is missing,
%                then the scree plot and press curve are still drawn).
%                See also makeplot.m
%        labsd : The 'labsd' observations with largest score distance are
%                labeled on the outlier map. (default = 3)
%        labod : The 'labod' observations with largest orthogonal distance are
%                labeled on the outlier map. default = 3)          
%      classic : If equal to one, the classical PCA analysis will be performed
%                (see also cpca.m). (default = 0)
%        scree : If equal to one, a scree plot is drawn. If k is given as input, the default value is 0, else the default value is one.
%        press : If equal to one, a plot of robust press-values is drawn. 
%                If k is given as input, the default value is 0, else the default value is one.
%                If the input argument 'skew' is equal to one, no plot is
%                drawn.
%    robpcamcd : If equal to one (default), the whole robpca procedure is run (computation of outlyingness and
%                MCD).
%                If equal to zero, the program stops after the computation of the outlyingness. The 
%                robust eigenvectors then correspond with the eigenvectors of the covariance matrix 
%                of the h observations with smallest outlyingness. This yields the same
%                PCA subspace as the full robpca, but not the same eigenvectors and eigenvalues.
%         skew : If equal to zero the regular robpca is run. If equal to
%                one, the adjusted robpca algorithm for skewed data is run.
%
% I/O: result=robpca(x,'k',k,'kmax',10,'alpha',0.75,'h',h,'mcd',1,'plots',1,'labsd',3,'labod',3,'classic',0);
%  The user should only give the input arguments that have to change their default value.
%  The name of the input arguments needs to be followed by their value.
%  The order of the input arguments is of no importance.
%  
% Examples: 
%    result=robpca(x,'k',3,'alpha',0.65,'plots',0)
%    result=robpca(x,'alpha',0.80,'kmax',15,'labsd',5)
%
% The output of ROBPCA is a structure containing 
% 
%    result.P        : Robust loadings (eigenvectors)
%    result.L        : Robust eigenvalues       
%    result.M        : Robust center of the data
%    result.T        : Robust scores 
%    result.k        : Number of (chosen) principal components
%    result.kmax     : Maximal number of principal components
%    result.alpha    : see interpretation in the list of input arguments
%    result.h        : The quantile h used throughout the algorithm
%    result.Hsubsets : A structure that contains H0, H1 and Hfreq:
%                      H0 : The h-subset that contains the h points with the smallest outlyingness.  
%                      H1 : The optimal h-subset of mcdcov. 
%                      Hfreq : The subset of h points which are the most frequently selected during the mcdcov
%                              algorithm.
%    result.sd       : Robust score distances within the robust PCA subspace
%    result.od       : Orthogonal distances to the robust PCA subspace 
%    result.cutoff   : Cutoff values for the robust score and orthogonal distances
%    result.flag     : The observations whose score distance is larger than result.cutoff.sd (==> result.flag.sd)
%                      or whose orthogonal distance is larger than result.cutoff.od (==> result.flag.od)
%                      can be considered as outliers and receive a flag equal to zero (result.flag.all).
%                      The regular observations receive a flag 1.
%    result.class    : 'ROBPCA' 
%    result.classic  : If the input argument 'classic' is equal to one, this structure
%                     contains results of the classical PCA analysis (see also cpca.m). 
%
% Short description of the method:
%
% Let n denote the number of observations, and p the number of original variables,
% then ROBPCA finds a robust center (p x 1) of the data M and a loading matrix P which 
% is (p x k) dimensional. Its columns are orthogonal and define a new coordinate
% system. The scores (n x k) are the coordinates of the centered observations with 
% respect to the loadings: T=(X-M)*P. 
% Note that ROBPCA also yields a robust covariance matrix (often singular) which
% can be computed as
%                         cov=out.P*out.L*out.P'
%
% To select the number of principal components, it is useful to look at the scree plot which
% shows the eigenvalues, and the press curve which displays a weighted sum of the squared 
% cross-validated orthogonal distances. 
% The outlier map visualizes the observations by plotting their orthogonal
% distance to the robust PCA subspace versus their robust distances 
% within the PCA subspace. This allows to classify the data points into 4 types:
% regular observations, good leverage points, bad leverage points and 
% orthogonal outliers. 
%
% This function is part of LIBRA: the Matlab Library for Robust Analysis,
% available at: 
%              http://wis.kuleuven.be/stat/robust
%
% Written by Mia Hubert, Sabine Verboven, Karlien Vanden Branden, Sanne Engelen, Tim Verdonck
% Last Update: 17/06/2003,  03/07/2006,  31/07/2007
% Last Revision: 27/03/2008, 09/06/2008

%
% initialization with defaults
%
data=x;
[n,p]=size(data);

% First Step: classical PCA on data
if n < p
    [P1,T1,L1,r,Xc,clm]=kernelEVD(data);
else
	[P1,T1,L1,r,Xc,clm]=classSVD(data);
end
% dim(P1): p x r
 
if r==0
    error('All data points collapse!')
end

niter=100;
counter=1;
kmax=min([10,floor(n/2),r]);
k=0;
alfa=0.75;
h=min(floor(2*floor((n+kmax+1)/2)-n+2*(n-floor((n+kmax+1)/2))*alfa),n);
labsd=3;
labod=3;
plots=1;
scree = 1;
press = 1;
mcd=1; % user wants the mcd approach (in case n>>p)
robpcamcd = 1;
cutoff  = 0.975;
skew=0;
% default is a structure needed for input checking
default=struct('alpha',alfa,'h',h,'labsd',labsd,'labod',labod,...
    'k',k,'plots',plots,'kmax',kmax,'mcd',mcd,'classic',0,'scree',scree,'press',press,'robpcamcd',robpcamcd,'cutoff',cutoff,'skew',0);
list=fieldnames(default);
options=default; %input by user
IN=length(list);
i=1;
%
if nargin==2
    error('Incorrect number of input arguments!')
end
dummy = 0;  %Assume we didn't get h or alpha, unless we find it below.
if nargin>2
    %
    %placing inputfields in array of strings
    %
    for j=1:nargin-2
        if rem(j,2)~=0
            chklist{i}=varargin{j};
            i=i+1;
        end
    end 
    dummy=sum(strcmp(chklist,'h')+2*strcmp(chklist,'alpha')); %checking if h and alpha are provided both or not
    switch dummy
    case 0 % Take on default values  
        options.alpha=alfa; 
        if any(strcmp(chklist,'kmax'))
            for j=1:nargin-2 % searching the index of the accompanying field
                if rem(j,2)~=0 % fieldnames are placed on odd index
                    if strcmp('kmax',varargin{j})
                        I=j;
                    end
                end
            end
            options=setfield(options,'kmax',varargin{I+1});
            kmax = max(min([floor(options.kmax),floor(n/2),r]),1); %acceptable kmax
            options.h=min(floor(2*floor((n+kmax+1)/2)-n+2*(n-floor((n+kmax+1)/2))*alfa),n); %depends on kmax, so if kmax is given by user, get it first!
        else %kmax is not given by user
           options.h=h;
        end
    case 3
        error('Both inputarguments alpha and h are provided. Only one is required.')
    end
    
    %
    % Checking which default parameters have to be changed
    % and keep them in the structure 'options'.
    %
    while counter<=IN 
        index=strmatch(list(counter,:),chklist,'exact');
        if ~isempty(index) % in case of similarity
            for j=1:nargin-2 % searching the index of the accompanying field
                if rem(j,2)~=0 % fieldnames are placed on odd index
                    if strcmp(chklist{index},varargin{j})
                        I=j;
                    end
                end
            end
            options=setfield(options,chklist{index},varargin{I+1});
            index=[];
        end
        counter=counter+1;
    end
    options.h=floor(options.h);
    options.kmax=floor(options.kmax);
    options.k=floor(options.k);
    kmax=max(min([options.kmax,floor(n/2),r]),1);
    labod=max(0,min(floor(options.labod),n));
    labsd=max(0,min(floor(options.labsd),n));
    k=options.k;
       
    if k<0 
        k=0;
    elseif k > kmax
        k=kmax;
        mess=sprintf(['Attention (robpca.m): The number of principal components, k = ',num2str(options.k)...
            ,'\n is larger than kmax= ',num2str(kmax),'; k is set to ',num2str(kmax)]);
        disp(mess)
    end
    if dummy==1 % checking input variable h
        options.alpha=options.h/n;
        if k==0
            if options.h < floor((n+kmax+1)/2 )
                options.h=floor((n+kmax+1)/2);
                options.alpha=options.h/n;
                mess=sprintf(['Attention (robpca.m): h should be larger than (n+kmax+1)/2.\n',...
                        'It is set to its minimum value ',num2str(options.h)]);
                disp(mess)
            end 
        else
            if options.h < floor((n+k+1)/2)
                options.h=floor((n+k+1)/2);
                options.alpha=options.h/n;
                mess=sprintf(['Attention (robpca.m): h should be larger than (n+k+1)/2.\n',...
                        'It is set to its minimum value ',num2str(options.h)]);
                disp(mess)
            end
        end
        if options.h > n
            options.alpha=0.75;
            if k==0
                options.h=floor(2*floor((n+kmax+1)/2)-n+2*(n-floor((n+kmax+1)/2))*options.alpha);
            else
                options.h=floor(2*floor((n+k+1)/2)-n+2*(n-floor((n+k+1)/2))*options.alpha);
            end    
            mess=sprintf(['Attention (robpca.m): h should be smaller than n. \n',...
                    'It is set to its default value ',num2str(options.h)]);
            disp(mess)
        end
    elseif dummy==2 %checking input variable alpha
        if options.alpha < 0.5
            options.alpha=0.5;
            mess=sprintf(['Attention (robpca.m): Alpha should be larger than 0.5.\n',...
                    'It is set to 0.5.']);
            disp(mess)
        end
        if options.alpha > 1
            options.alpha=0.75;
            mess=sprintf(['Attention (robpca.m): Alpha should be smaller than 1. \n',...
                    'It is set to 0.75.']);
            disp(mess)
        end
        if k==0
            options.h=floor(2*floor((n+kmax+1)/2)-n+2*(n-floor((n+kmax+1)/2))*options.alpha);
        else
            options.h=floor(2*floor((n+k+1)/2)-n+2*(n-floor((n+k+1)/2))*options.alpha);
        end    
    end
    alfa=options.alpha;
    dummyh = strcmp(chklist,'h');
    dummykmax = strcmp(chklist,'kmax');
    %     if all(dummyh == 0) & any(dummykmax) & k==0
    %         h = min(floor(2*floor((n+kmax+1)/2)-n+2*(n-floor((n+kmax+1)/2))*alfa),n);
    %     end
    if all(dummyh == 0)&& any(dummykmax) %kmax was given by the user
        if k==0
            options.h=floor(2*floor((n+kmax+1)/2)-n+2*(n-floor((n+kmax+1)/2))*options.alpha);
        else
            options.h=floor(2*floor((n+k+1)/2)-n+2*(n-floor((n+k+1)/2))*options.alpha);
        end
    elseif all(dummyh == 0) && ~any(dummykmax) %kmax is the default value
        if k==0
            options.h=floor(2*floor((n+kmax+1)/2)-n+2*(n-floor((n+kmax+1)/2))*options.alpha);
        else
            options.h=floor(2*floor((n+k+1)/2)-n+2*(n-floor((n+k+1)/2))*options.alpha);
        end
    end
    h=options.h;
    dummyscree = strcmp(chklist,'scree');
    dummypress = strcmp(chklist,'press');
    if all(dummyscree == 0)
        if k~=0
            options.scree = 0;
        end
    end
    if all(dummypress == 0)
        if k~=0
            options.press = 0;
        end
    end
    scree = options.scree;
    press = options.press;
    labsd=floor(max(0,min(options.labsd,n)));
    labod=floor(max(0,min(options.labod,n)));
    plots=options.plots;
    mcd=options.mcd;
    robpcamcd = options.robpcamcd;
    cutoff = options.cutoff;
    skew = options.skew;
    if skew==1
        press=0; %press curve not available for skewed data
    end
end
%
% MAIN PART
%
X=T1;
center=clm;
rot=P1;
% Depending on n and p, perform MCD or ROBPCA:
% p << n => MCD
p1=size(X,2);
if p1<=min(floor(n/5),kmax) && mcd && (skew==0)
    options.h=h;
    [res,raw]=mcdcov(X,'h',h,'plots',0);
    [U,S,P]=svd(res.cov,0);
    L=diag(S);
    if k~=0
        options.k=min(k,p1);
    else
        bdwidth=5;
        topbdwidth=30;
        set(0,'Units','pixels');
        scnsize=get(0,'ScreenSize');
        pos1=[bdwidth, 1/3*scnsize(4)+bdwidth, scnsize(3)/2-2*bdwidth, scnsize(4)/2-(topbdwidth+bdwidth)];
        pos2=[pos1(1)+scnsize(3)/2, pos1(2), pos1(3), pos1(4)];
        if press == 1
            outcvMcd = cvMcd(X,p1,res,h);
            figure('Position',pos1)
            set(gcf,'Name', 'PRESS curve','NumberTitle', 'off');
            plot(1:p1,outcvMcd.press,'o-')
            title('MCD')
            xlabel('number of LV')
            ylabel('R-PRESS')
        end
        if scree == 1
            figure('Position',pos2)
            screeplot(L,'MCD');
        end
        if (scree == 1) || (press == 1)
            cumperc = cumsum(L)./sum(L);
            disp(['The cumulative percentage of variance explained by the first ',num2str(kmax),' components is:']);
            disp(num2str(cumperc'));
            disp(['How many principal components would you like to retain? Max = ',num2str(kmax),'. ']);
            k=input('');
        end
        % to close the figures.
        if scree == 1
            close
        end
        if press == 1
            close
        end
    end
    options.k = k;
    T=(X-repmat(res.center,size(X,1),1))*U;
    out.M=center+res.center*rot';
    out.L=L(1:options.k)';
    out.P=rot*U(:,1:options.k);
    out.T=T(:,1:options.k);
    out.h=h;
    out.k=options.k;
    out.alpha=alfa;
    out.Hsubsets.H0 = res.Hsubsets.Hopt;
    out.Hsubsets.H1 = [];
    out.Hsubsets.Hfreq = res.Hsubsets.Hfreq;
    out.skew=skew;
else
    % p > n => ROBPCA
    niter=100;
    seed=0;
    if h~=n
        if skew==0
            B=twopoints(T1,250,seed); %n*ri
            for i=1:size(B,1)
                Bnorm(i)=norm(B(i,:),2);
            end
            Bnormr=Bnorm(Bnorm > 1.e-12); %ndirect*1
            B=B(Bnorm > 1.e-12,:);       %ndirect*n
            A=diag(1./Bnormr)*B;         %ndirect*n
            %projected points in columns
            Y=T1*A';%n*ndirect
            m=length(Bnormr);
            Z=zeros(n,m);
            for i=1:m
                [tmcdi,smcdi,weights]=unimcd(Y(:,i),h);
                if smcdi<1.e-12
                    r2=rank(data(weights,:));
                    if r2==1
                        error(['At least ',num2str(sum(weights)),' obervations are identical.']);
                    end
                else
                    Z(:,i)=abs(Y(:,i)-tmcdi)/smcdi;
                end
            end
            d=max(Z,[],2);
        else %adjusted robpca for skewed data
            outAO=adjustedoutlyingness(T1,'ndir',min(250*p,2500));
            d=outAO.adjout;
        end
        [ds,is]=sort(d);
        Xh=T1(is(1:h),:); % Xh contains h (good) points out of Xcentr
        [P2,T2,L2,r2,Xm,clmX]=classSVD(Xh);
        out.Hsubsets.H0 = is(1:h);
        Tn=(T1-repmat(clmX,n,1))*P2;
    else
        P2=eye(r);
        Tn=T1;
        L2=L1;
        r2=r;
        out.Hsubsets.H0=1:n;
        Xm=T1;
        clmX=zeros(1,size(T1,2));
    end

    %dim(P2) = r x r2
    L=L2;
    kmax=min(r2,kmax);

    % choice of k:
    %-------------
    bdwidth=5;
    topbdwidth=30;
    set(0,'Units','pixels');
    scnsize=get(0,'ScreenSize');
    pos1=[bdwidth, 1/3*scnsize(4)+bdwidth, scnsize(3)/2-2*bdwidth, scnsize(4)/2-(topbdwidth+bdwidth)];
    pos2=[pos1(1)+scnsize(3)/2, pos1(2), pos1(3), pos1(4)];

    if press == 1
        disp('The robust press curve based on cross-validation is now computed.')
        outprMCDkmax = projectMCD(Tn,L,kmax,h,niter,rot,P1,P2,center,cutoff);
        if size(out.Hsubsets.H0,2)==1
            out.Hsubsets.H0=out.Hsubsets.H0';
        end
        outprMCDkmax.Hsubsets.H0 = out.Hsubsets.H0;
        outpress = cvRobpca(data,kmax,outprMCDkmax,0,h);
        figure('Position',pos1)
        set(gcf,'Name', 'PRESS curve','NumberTitle', 'off');
        plot(1:kmax,outpress.press,'o-')
        title('ROBPCA')
        xlabel('Number of LV')
        ylabel('R-PRESS')
    else
        if size(out.Hsubsets.H0,2)==1
            out.Hsubsets.H0=out.Hsubsets.H0';
        end
    end

    if scree == 1
        figure('Position',pos2)
        screeplot(L(1:kmax),'ROBPCA')
    end

    if (scree == 1)||(press == 1)
        cumperc = (cumsum(L(1:kmax))./sum(L))';
        disp(['The cumulative percentage of variance explained by the first ',num2str(kmax),' components is:']);
        disp(num2str(cumperc));
        disp(['How many principal components would you like to retain? Max = ',num2str(kmax),'.']);
        k=input('');
        k=max(min(min(r2,k),kmax),1);
        % we compute again the robpca results for a specific k value. alpha
        % and h can change again, because until now they were based on the kmax
        % value.
        if dummy == 2
            options.h=floor(2*floor((n+k+1)/2)-n+2*(n-floor((n+k+1)/2))*alfa);
            %if dummy == 1 no changes needed
        elseif dummy~=1
            options.h=floor(2*floor((n+k+1)/2)-n+2*(n-floor((n+k+1)/2))*options.alpha);
        end
        h=options.h;
        % to close the figures.
        if scree == 1
            close
        end
        if press == 1
            close
        end
    else
        k=min(min(r2,k),kmax);
    end
    
    if k~=r % extra reweighting step
        XRc=T1-repmat(clmX,n,1);
        Xtilde=XRc*P2(:,1:k)*P2(:,1:k)';
        Rdiff = XRc-Xtilde;
        for i=1:n
            odh(i,1)=norm(Rdiff(i,:));
        end
        if skew==0
            [m,s]=unimcd(odh.^(2/3),h);
            cutoffodh = sqrt(norminv(cutoff,m,s).^3);
        else %adjusted robpca for skewed data
            mcodh=mc(odh);
            if mcodh>0
                cutoffodh = prctile(odh,75)+1.5*exp(3*mcodh)*iqr(odh);
            else
                cutoffodh = prctile(odh,75)+1.5*iqr(odh);
            end
            ttup = sort(-odh(odh<cutoffodh));
            cutoffodh = -ttup(1);
        end
        indexset = find(odh<=cutoffodh)';
        [P2,Th,Lh,rh,Xm,clmX]=classSVD(T1(indexset,:));
        if k>rh
            k = rh;
        end
    end
    center=center+clmX*rot';
    rot=rot*P2(:,1:k);
    Tn=(T1-repmat(clmX,n,1))*P2;
    
    % if only the subspace is important, not the PC themselves: do not
    % perform MCD anymore.
    if ~robpcamcd
        out.P = rot; %=P1*P2(:,1:k);
        out.T = Tn(:,1:k);
        out.M = center;
        out.L = Lh;
        out.k = k;
        out.h = h;
        out.alpha = alfa;
        out.kmax=kmax;
        out.skew=skew;    
    end
    
    % projection, mcd
    %-----------------
    if skew==0
        outpr = projectMCD(Tn,L,k,h,niter,rot,P1,P2,center,cutoff);
    else %adjusted robpca for skewed data
        outpr = projectAO(Tn,k,h,rot,center);
    end
    out.T = outpr.T;
    out.P = outpr.P;
    out.M = outpr.M;
    out.L = outpr.L;
    out.k = k;
    out.kmax=kmax;
    out.h = h;
    out.alpha = alfa;
    out.skew = skew;
    if skew==0
        out.Hsubsets.H1 = outpr.Hsubsets.H1;
        out.Hsubsets.Hfreq = outpr.Hsubsets.Hfreq;
    else
        out.AO=outpr.AO;
        out.cutoff.AO=outpr.cutoff.AO;
    end
end
    
% Classical analysis
if options.classic==1
    out.classic.P=P1(:,1:out.k);
    out.classic.L=L1(1:out.k)';
    out.classic.M=clm;
    out.classic.T=T1(:,1:out.k);
    out.classic.k=out.k;
    out.classic.Xc=Xc;
end

outpr = out;

% Calculation of the distances, flags
%-------------------------------------

if options.classic == 1
    outDist = CompDist(data,r,outpr,cutoff,robpcamcd,out.classic);
else
    outDist = CompDist(data,r,outpr,cutoff,robpcamcd);
end

out.sd = outDist.sd;
out.cutoff.sd = outDist.cutoff.sd;
out.od = outDist.od;
out.cutoff.od = outDist.cutoff.od;
out.flag = outDist.flag;
out.class = outDist.class;
out.classic = outDist.classic;
if options.classic == 1
    out.classic.sd = outDist.classic.sd;
    out.classic.od = outDist.classic.od;
    out.classic.cutoff.sd = outDist.classic.cutoff.sd;
    out.classic.cutoff.od = outDist.classic.cutoff.od;
    out.classic.class = outDist.classic.class;
    out.classic.flag = outDist.classic.flag;
end    
    

result=struct('P',{out.P},'L',{out.L},'M',{out.M},'T',{out.T},'k',{out.k},'kmax',{kmax},'alpha',{out.alpha},...
    'h',{out.h},'Hsubsets',{out.Hsubsets},'sd', {out.sd},'od',{out.od},'cutoff',{out.cutoff},'flag',out.flag',...
    'class',{out.class},'classic',{out.classic});

% Plots
try
    if plots && options.classic
        makeplot(result,'classic',1,'labsd',labsd,'labod',labod)
    elseif plots
        makeplot(result,'labsd',labsd,'labod',labod) 
    end
catch %output must be given even if plots are interrupted 
    %> delete(gcf) to get rid of the menu 
end

%--------------------------------------------------------------------------
function outprMCD = projectMCD(Tn,L,k,h,niter,rot,P1,P2,center,cutoff)

% this function performs the last part of ROBPCA when k is determined.
% input : 
%   Tn : the projected data
%   L  : the matrix of the eigenvalues
%   k  : the number of components
%   h  : lower bound for regular observations
%   niter : the number of iterations
%   rot : the rotation matrix
%   P1, P2: the different eigenvector matrices after each transformation
%   center : the classical center of the data

X2=Tn(:,1:k);
n = size(X2,1);
rot=rot(:,1:k);
% first apply c-step with h points from first step,i.e. those that
% determine the covariance matrix after the c-steps have converged.
mah=mahalanobis(X2,zeros(size(X2,2),1),'cov',L(1:k));
oldobj=prod(L(1:k));
P4=eye(k); 
korig=k;
for j=1:niter
    [mahs,is]=sort(mah);
    Xh=X2(is(1:h),:);
    [P,T,L,r3,Xm,clmX]=classSVD(Xh);
    obj=prod(L);
    X2=(X2-repmat(clmX,n,1))*P;
    center=center+clmX*rot';
    rot=rot*P;
    mah=mahalanobis(X2,zeros(size(X2,2),1),'cov',diag(L));
    P4=P4*P;
    if ((r3==k) && (abs(oldobj-obj) < 1.e-12))
        break;
    else
        oldobj=obj;
        j=j+1;
        if r3 < k
            j=1;
            k=r3;
        end
    end
end
% dim(P4): k x k0 with k0 <= k but denoted as k
% dim X2: n x k0
% perform mcdcov on X2
[zres,zraw]= mcdcov(X2,'plots',0,'ntrial',250,'h',h);
out.resMCD = zres;
if zraw.objective < obj
    z = zres;
    out.Hsubsets.H1 = zres.Hsubsets.Hopt;
else
    sortmah = sort(mah);
    if h==n
        factor=1;
    else
        factor = sortmah(h)/chi2inv(h/n,k);
    end
    mah = mah/factor;
    weights = mah <= chi2inv(cutoff,k);
    [center_noMCD,cov_noMCD] = weightmecov(X2,weights);
    mah = mahalanobis(X2,center_noMCD,'cov',cov_noMCD);
    z.flag = (mah <= chi2inv(cutoff,k));
    z.center = center_noMCD;
    z.cov = cov_noMCD;
    out.Hsubsets.H1 = is(1:h);
end
covf=z.cov;
centerf=z.center;
[P6,L]=eig(covf);
[L,I]=greatsort(diag(real(L)));
P6=P6(:,I);
out.T=(X2-repmat(centerf,n,1))*P6;
P=P1*P2;
out.P=P(:,1:korig)*P4*P6;
centerfp=center+centerf*rot';
out.M=centerfp;
out.L=L';
out.k=k;
out.h=h;

% creation of Hfreq
out.Hsubsets.Hfreq = zres.Hsubsets.Hfreq(1:h);
   
outprMCD = out;
%----------------------------------------------------------------------------
function outprAO = projectAO(Tn,k,h,rot,center)

% this function performs the last part of ROBPCA when k is determined.
% input :
%   Tn : the projected data
%   k  : the number of components
%   h  : lower bound for regular observations
%   rot : the rotation matrix
%   center : the classical center of the data

seed=0;
X2=Tn(:,1:k);
[n,p]=size(X2);
outAO=adjustedoutlyingness(X2,'ndir',min(250*p,2500));
AO=outAO.adjout;
cutoffAO=outAO.cutoff;
indexset = find(AO<=cutoffAO)';
%SVD
[P6,T6,L6,r6,Xm6,clmX6]=classSVD(X2(indexset,:));
out.T = (X2-repmat(clmX6,n,1))*P6;
out.P = rot*P6;
out.M = center+clmX6*rot';
out.L = L6;
out.k = k;
out.h = h;
out.AO=AO;
out.cutoff.AO=cutoffAO;
outprAO=out;

%--------------------------------------------------------------------------------
function outDist = CompDist(data,r,out,cutoff,robpcamcd,classic)

% Calculates the distances.
% input: data : the original data
%           r : the rank of the data
%        out is a structure that contains the results of the PCA.
%        classic: an optional structure:
%               classic.P1
%               classic.T1
%               classic.L1
%               classic.clm
%               classic.Xc

if nargin < 6
    options.classic = 0;
else
    options.classic = 1;
end

n = size(data,1);
p = size(data,2);
k = out.k;
skew=out.skew;

% Computing distances 
% Robust score distances in robust PCA subspace
if robpcamcd
    if skew==0
        out.sd=sqrt(mahalanobis(out.T,zeros(size(out.T,2),1),'cov',out.L))';
        out.cutoff.sd=sqrt(chi2inv(cutoff,out.k));
    else
        out.sd=out.AO;
        out.cutoff.sd=out.cutoff.AO;
    end
else
    out.sd=zeros(n,1);
    out.cutoff.sd=0;
end
% Orthogonal distances to robust PCA subspace
XRc=data-repmat(out.M,n,1);
Xtilde=out.T*out.P';
Rdiff=XRc-Xtilde;
for i=1:n
    out.od(i,1)=norm(Rdiff(i,:));
end
% Robust cutoff-value for the orthogonal distance
if k~=r
    if skew==0
        [m,s]=unimcd(out.od.^(2/3),out.h);
        out.cutoff.od = sqrt(norminv(cutoff,m,s).^3);
    else
        mcod=mc(out.od);
        if mcod>0
            out.cutoff.od = prctile(out.od,75)+1.5*exp(3*mcod)*iqr(out.od);
        else
            out.cutoff.od = prctile(out.od,75)+1.5*iqr(out.od);
        end
        ttup = sort(-out.od(out.od<out.cutoff.od));
        out.cutoff.od = -ttup(1);
    end
else
    out.cutoff.od=0;
end
if options.classic==1
    % Mahalanobis distance in classical PCA subspace
    Tclas=classic.Xc*classic.P(:,1:out.k);
    out.classic.sd=sqrt(mahalanobis(Tclas,zeros(size(Tclas,2),1),'invcov',1./classic.L(1:out.k)))';
    % Orthogonal distances to classical PCA subspace
    Xtilde=Tclas*classic.P(:,1:out.k)';
    Cdiff=classic.Xc-Xtilde;
    for i=1:n
        out.classic.od(i,1)=norm(Cdiff(i,:));
    end
    out.classic.cutoff.sd=sqrt(chi2inv(cutoff,out.k)); % should be defined after od to have the output in the correct order
    % Classical cutoff-values
    if k~=r
        m=mean(out.classic.od.^(2/3));
        s=sqrt(var(out.classic.od.^(2/3)));
        out.classic.cutoff.od = sqrt(norminv(cutoff,m,s)^3); 
    else
        out.classic.cutoff.od=0;
    end
    out.classic.cutoff.sd=sqrt(chi2inv(cutoff,out.k));
    out.classic.flag.od=(out.classic.od<=out.classic.cutoff.od);
    out.classic.flag.sd=(out.classic.sd<=out.classic.cutoff.sd);
    out.classic.flag.all=(out.classic.flag.od)&(out.classic.flag.sd);
    out.classic.class='CPCA';
else
    out.classic=0;
end   

out.class='ROBPCA';

if k~=r
    out.flag.od=(out.od<=out.cutoff.od);
    out.flag.sd=(out.sd<=out.cutoff.sd);
    out.flag.all=(out.flag.od)&(out.flag.sd);
else
    out.flag.od=(out.od<=out.cutoff.od);
    out.flag.sd=(out.sd<=out.cutoff.sd);
    out.flag.all=(out.sd<=out.cutoff.sd);
end

outDist = out;
