# Supplementary material for: Individual differences among deep neural network models
Source: Nat Commun. 2020 Nov 12;11:5725. doi: 10.1038/s41467-020-19632-w (PMC7665054; doi:10.1038/s41467-020-19632-w)
Supplement: Supplementary file 4 — Source Data [file 41467_2020_19632_MOESM4_ESM.zip › Source Data/script_01_first_and_second_level_MDS/Corr_toolbox_v2/LIBRA/twopoints.m]

function result=twopoints(data,ndirect,seed)

%TWOPOINTS calculates ndirect directions through two randomly chosen data points from data.
% If ndirect is larger than the number of all possible directions, then all
% these combinations are considered.
%
% Required input arguments: 
%     data    : Data matrix
%     ndirect : Number of directions through two random data points that
%               needs to be constructed
%
% Optional input arguments:
%     seed : To define the state of the generator (default=0)
%            (0 sets the generator to its default initial state)
%
%I/O:
%    result=twopoints(x,250,0);
%
% Output arguments:
%   result : matrix containing the ndirect directions (each row is a
%            direction)
% 
% This function is part of LIBRA: the Matlab Library for Robust Analysis,
% available at: 
%              http://wis.kuleuven.be/stat/robust.html
% 
% Last modified: 09/06/2008

 if nargin==2
     seed=0;
 end

[n,p]=size(data);
nrich1=n*(n-1)/2;
ndirect=min(ndirect,nrich1);
true = (ndirect == nrich1);
B=zeros(ndirect,p);
if true
    perm=[1 1];
end
k=1;
for ndir=1:ndirect
    if true
        k1=2;
        perm(k1)=perm(k1)+1;
        while ~(k1==1 || perm(k1) <=(n-(k+1-k1)))
            k1=k1-1;
            perm(k1)=perm(k1)+1;
            for j=(k1+1):k+1
                perm(j)=perm(j-1)+1;
            end
        end
        index=perm; % index : contains trial subsample.
    else
        [index,seed]=randomset(n,2,seed);
    end
    B(ndir,:)=data(index(1),:)-data(index(2),:);
end
result=B;
