# Supplementary material for: Individual differences among deep neural network models
Source: Nat Commun. 2020 Nov 12;11:5725. doi: 10.1038/s41467-020-19632-w (PMC7665054; doi:10.1038/s41467-020-19632-w)
Supplement: Supplementary file 4 — Source Data [file 41467_2020_19632_MOESM4_ESM.zip › Source Data/script_01_first_and_second_level_MDS/Corr_toolbox_v2/LIBRA/unimcd.m]

function [tmcd,smcd,weights,initmean,initcov,res,raww,Hopt]=unimcd(y,h)

%UNIMCD computes the MCD estimator of a univariate data set.  This 
% estimator is given by the subset of h observations with smallest variance. 
% The MCD location estimate is then the mean of those h points,
% and the MCD scale estimate is their standard deviation. Based on these raw estimates,
% a reweigthing step is applied as in the FASTMCD algorithm (see mcdcov.m).
% We recommend to use the function mcdcov.m, which calls unimcd.m.
%
% The MCD method was introduced in:
%
%   Rousseeuw, P.J. (1984), "Least Median of Squares Regression," 
%   Journal of the American Statistical Association, Vol. 79, pp. 871-881.
%
% The algorithm to compute the univariate MCD is described in
%
%   Rousseeuw, P.J., Leroy, A., (1988), "Robust Regression and Outlier Detection,"
%   John Wiley, New York.
%
% This function is part of LIBRA: the Matlab Library for Robust Analysis,
% available at: 
%              http://wis.kuleuven.be/stat/robust.html
%
% Written by: Katrien Van Driessen
%Revision by S. Verboven
%Last update 

ncas=length(y);
len=ncas-h+1;
if len==1
    tmcd=mean(y);
    smcd=sqrt(var(y));
    weights=ones(length(y),1);
else
    [y,I]=sort(y);
    ay(1)=sum(y(1:h));
    for samp=2:len
    ay(samp)=ay(samp-1)-y(samp-1)+y(samp+h-1);
    end
    ay2=ay.^2/h;
    sq(1)=sum(y(1:h).^2)-ay2(1);
    for samp=2:len
        sq(samp)=sq(samp-1)-y(samp-1)^2+y(samp+h-1)^2-ay2(samp)+ay2(samp-1);
    end     
    sqmin=min(sq);
    ii=find(sq==sqmin);
    Hopt = I(ii:ii+h-1);
    ndup=length(ii);
    slutn(1:ndup)=ay(ii);
    initmean=slutn(floor((ndup+1)/2))/h; %initial mean
    initcov=sqmin/(h-1); %initial variance
    % calculating consistency factor
    res=(y-initmean).^2/initcov; 
    sortres=sort(res);
    factor=sortres(h)/chi2inv(h/ncas,1);
    initcov=factor*initcov;
    res=(y-initmean).^2/initcov; %raw_robdist^2
    quantile=chi2inv(0.975,1);
    weights=res<quantile; 
    raww=weights; %raw_weights
    %reweighting procedure
    if size(weights,1)~=size(y,1)
        weights=weights';
    end
    tmcd=sum(y.*weights)/sum(weights);
    smcd=sqrt(sum((y-tmcd).^2.*weights)/(sum(weights)-1));
    [I2,J] = sort(I);
    weights=weights(J); %rew_weights
end
