# Supplementary material for: Individual differences among deep neural network models
Source: Nat Commun. 2020 Nov 12;11:5725. doi: 10.1038/s41467-020-19632-w (PMC7665054; doi:10.1038/s41467-020-19632-w)
Supplement: Supplementary file 4 — Source Data [file 41467_2020_19632_MOESM4_ESM.zip › Source Data/script_01_first_and_second_level_MDS/Corr_toolbox_v2/LIBRA/uniran.m]

function [random,seed]=uniran(seed)

%UNIRAN is the uniform random generator used in mcdcov.m and ltsregres.m
%
% This function is part of LIBRA: the Matlab Library for Robust Analysis,
% available at: 
%              http://wis.kuleuven.be/stat/robust.html

seed=floor(seed*5761)+999;
quot=floor(seed/65536);
seed=floor(seed)-floor(quot*65536);
random=seed/65536.D0;
