# Supplementary material for: Individual differences among deep neural network models
Source: Nat Commun. 2020 Nov 12;11:5725. doi: 10.1038/s41467-020-19632-w (PMC7665054; doi:10.1038/s41467-020-19632-w)
Supplement: Supplementary file 4 — Source Data [file 41467_2020_19632_MOESM4_ESM.zip › Source Data/script_01_first_and_second_level_MDS/plot2svg/svgGaussianBlur.m]

function svgGaussianBlur(s, source, deviation, result)
% Adds a feGaussianBlur SVG filter
% PRELIMINARY IMPLEMENTATION (Parameters may change)
%
% svgGaussianBlur(s, source, deviation, result)
% Parameters:
%   s : Array of plot object handles
%   source : Any previous defined filter result string, 'SourceGraphic',
%            or 'SourceAlpha'.
%   deviation : Blur strength
%   result : String that identifies the filter result for following filter
%            stages.   
for i = 1:length(s)
    userdata = get(s(i),'UserData');
    if isfield(userdata, 'svg') && isfield(userdata.svg, 'Filter')
        next = length(userdata.svg.Filter) + 1;
    else
        next = 1;
    end
    userdata.svg.Filter(next).Subfilter.Type = 'feGaussianBlur';
    userdata.svg.Filter(next).Subfilter.Deviation = deviation;
    userdata.svg.Filter(next).Subfilter.Source = source;
    userdata.svg.Filter(next).Subfilter.Result = result;
    set(s(i),'UserData', userdata);
end
