# Supplementary material for: Individual differences among deep neural network models
Source: Nat Commun. 2020 Nov 12;11:5725. doi: 10.1038/s41467-020-19632-w (PMC7665054; doi:10.1038/s41467-020-19632-w)
Supplement: Supplementary file 4 — Source Data [file 41467_2020_19632_MOESM4_ESM.zip › Source Data/script_01_first_and_second_level_MDS/python_colorscales_for_matlab/plasma.m]

function cm_data=plasma(m)

cm = [[  5.03832136e-02,   2.98028976e-02,   5.27974883e-01],
       [  6.35363639e-02,   2.84259729e-02,   5.33123681e-01],
       [  7.53531234e-02,   2.72063728e-02,   5.38007001e-01],
       [  8.62217979e-02,   2.61253206e-02,   5.42657691e-01],
       [  9.63786097e-02,   2.51650976e-02,   5.47103487e-01],
       [  1.05979704e-01,   2.43092436e-02,   5.51367851e-01],
       [  1.15123641e-01,   2.35562500e-02,   5.55467728e-01],
       [  1.23902903e-01,   2.28781011e-02,   5.59423480e-01],
       [  1.32380720e-01,   2.22583774e-02,   5.63250116e-01],
       [  1.40603076e-01,   2.16866674e-02,   5.66959485e-01],
       [  1.48606527e-01,   2.11535876e-02,   5.70561711e-01],
       [  1.56420649e-01,   2.06507174e-02,   5.74065446e-01],
       [  1.64069722e-01,   2.01705326e-02,   5.77478074e-01],
       [  1.71573925e-01,   1.97063415e-02,   5.80805890e-01],
       [  1.78950212e-01,   1.92522243e-02,   5.84054243e-01],
       [  1.86212958e-01,   1.88029767e-02,   5.87227661e-01],
       [  1.93374449e-01,   1.83540593e-02,   5.90329954e-01],
       [  2.00445260e-01,   1.79015512e-02,   5.93364304e-01],
       [  2.07434551e-01,   1.74421086e-02,   5.96333341e-01],
       [  2.14350298e-01,   1.69729276e-02,   5.99239207e-01],
       [  2.21196750e-01,   1.64970484e-02,   6.02083323e-01],
       [  2.27982971e-01,   1.60071509e-02,   6.04867403e-01],
       [  2.34714537e-01,   1.55015065e-02,   6.07592438e-01],
       [  2.41396253e-01,   1.49791041e-02,   6.10259089e-01],
       [  2.48032377e-01,   1.44393586e-02,   6.12867743e-01],
       [  2.54626690e-01,   1.38820918e-02,   6.15418537e-01],
       [  2.61182562e-01,   1.33075156e-02,   6.17911385e-01],
       [  2.67702993e-01,   1.27162163e-02,   6.20345997e-01],
       [  2.74190665e-01,   1.21091423e-02,   6.22721903e-01],
       [  2.80647969e-01,   1.14875915e-02,   6.25038468e-01],
       [  2.87076059e-01,   1.08554862e-02,   6.27294975e-01],
       [  2.93477695e-01,   1.02128849e-02,   6.29490490e-01],
       [  2.99855122e-01,   9.56079551e-03,   6.31623923e-01],
       [  3.06209825e-01,   8.90185346e-03,   6.33694102e-01],
       [  3.12543124e-01,   8.23900704e-03,   6.35699759e-01],
       [  3.18856183e-01,   7.57551051e-03,   6.37639537e-01],
       [  3.25150025e-01,   6.91491734e-03,   6.39512001e-01],
       [  3.31425547e-01,   6.26107379e-03,   6.41315649e-01],
       [  3.37683446e-01,   5.61830889e-03,   6.43048936e-01],
       [  3.43924591e-01,   4.99053080e-03,   6.44710195e-01],
       [  3.50149699e-01,   4.38202557e-03,   6.46297711e-01],
       [  3.56359209e-01,   3.79781761e-03,   6.47809772e-01],
       [  3.62553473e-01,   3.24319591e-03,   6.49244641e-01],
       [  3.68732762e-01,   2.72370721e-03,   6.50600561e-01],
       [  3.74897270e-01,   2.24514897e-03,   6.51875762e-01],
       [  3.81047116e-01,   1.81356205e-03,   6.53068467e-01],
       [  3.87182639e-01,   1.43446923e-03,   6.54176761e-01],
       [  3.93304010e-01,   1.11388259e-03,   6.55198755e-01],
       [  3.99410821e-01,   8.59420809e-04,   6.56132835e-01],
       [  4.05502914e-01,   6.78091517e-04,   6.56977276e-01],
       [  4.11580082e-01,   5.77101735e-04,   6.57730380e-01],
       [  4.17642063e-01,   5.63847476e-04,   6.58390492e-01],
       [  4.23688549e-01,   6.45902780e-04,   6.58956004e-01],
       [  4.29719186e-01,   8.31008207e-04,   6.59425363e-01],
       [  4.35733575e-01,   1.12705875e-03,   6.59797077e-01],
       [  4.41732123e-01,   1.53984779e-03,   6.60069009e-01],
       [  4.47713600e-01,   2.07954744e-03,   6.60240367e-01],
       [  4.53677394e-01,   2.75470302e-03,   6.60309966e-01],
       [  4.59622938e-01,   3.57374415e-03,   6.60276655e-01],
       [  4.65549631e-01,   4.54518084e-03,   6.60139383e-01],
       [  4.71456847e-01,   5.67758762e-03,   6.59897210e-01],
       [  4.77343929e-01,   6.97958743e-03,   6.59549311e-01],
       [  4.83210198e-01,   8.45983494e-03,   6.59094989e-01],
       [  4.89054951e-01,   1.01269996e-02,   6.58533677e-01],
       [  4.94877466e-01,   1.19897486e-02,   6.57864946e-01],
       [  5.00677687e-01,   1.40550640e-02,   6.57087561e-01],
       [  5.06454143e-01,   1.63333443e-02,   6.56202294e-01],
       [  5.12206035e-01,   1.88332232e-02,   6.55209222e-01],
       [  5.17932580e-01,   2.15631918e-02,   6.54108545e-01],
       [  5.23632990e-01,   2.45316468e-02,   6.52900629e-01],
       [  5.29306474e-01,   2.77468735e-02,   6.51586010e-01],
       [  5.34952244e-01,   3.12170300e-02,   6.50165396e-01],
       [  5.40569510e-01,   3.49501310e-02,   6.48639668e-01],
       [  5.46157494e-01,   3.89540334e-02,   6.47009884e-01],
       [  5.51715423e-01,   4.31364795e-02,   6.45277275e-01],
       [  5.57242538e-01,   4.73307585e-02,   6.43443250e-01],
       [  5.62738096e-01,   5.15448092e-02,   6.41509389e-01],
       [  5.68201372e-01,   5.57776706e-02,   6.39477440e-01],
       [  5.73631859e-01,   6.00281369e-02,   6.37348841e-01],
       [  5.79028682e-01,   6.42955547e-02,   6.35126108e-01],
       [  5.84391137e-01,   6.85790261e-02,   6.32811608e-01],
       [  5.89718606e-01,   7.28775875e-02,   6.30407727e-01],
       [  5.95010505e-01,   7.71902878e-02,   6.27916992e-01],
       [  6.00266283e-01,   8.15161895e-02,   6.25342058e-01],
       [  6.05485428e-01,   8.58543713e-02,   6.22685703e-01],
       [  6.10667469e-01,   9.02039303e-02,   6.19950811e-01],
       [  6.15811974e-01,   9.45639838e-02,   6.17140367e-01],
       [  6.20918555e-01,   9.89336721e-02,   6.14257440e-01],
       [  6.25986869e-01,   1.03312160e-01,   6.11305174e-01],
       [  6.31016615e-01,   1.07698641e-01,   6.08286774e-01],
       [  6.36007543e-01,   1.12092335e-01,   6.05205491e-01],
       [  6.40959444e-01,   1.16492495e-01,   6.02064611e-01],
       [  6.45872158e-01,   1.20898405e-01,   5.98867442e-01],
       [  6.50745571e-01,   1.25309384e-01,   5.95617300e-01],
       [  6.55579615e-01,   1.29724785e-01,   5.92317494e-01],
       [  6.60374266e-01,   1.34143997e-01,   5.88971318e-01],
       [  6.65129493e-01,   1.38566428e-01,   5.85582301e-01],
       [  6.69845385e-01,   1.42991540e-01,   5.82153572e-01],
       [  6.74522060e-01,   1.47418835e-01,   5.78688247e-01],
       [  6.79159664e-01,   1.51847851e-01,   5.75189431e-01],
       [  6.83758384e-01,   1.56278163e-01,   5.71660158e-01],
       [  6.88318440e-01,   1.60709387e-01,   5.68103380e-01],
       [  6.92840088e-01,   1.65141174e-01,   5.64521958e-01],
       [  6.97323615e-01,   1.69573215e-01,   5.60918659e-01],
       [  7.01769334e-01,   1.74005236e-01,   5.57296144e-01],
       [  7.06177590e-01,   1.78437000e-01,   5.53656970e-01],
       [  7.10548747e-01,   1.82868306e-01,   5.50003579e-01],
       [  7.14883195e-01,   1.87298986e-01,   5.46338299e-01],
       [  7.19181339e-01,   1.91728906e-01,   5.42663338e-01],
       [  7.23443604e-01,   1.96157962e-01,   5.38980786e-01],
       [  7.27670428e-01,   2.00586086e-01,   5.35292612e-01],
       [  7.31862231e-01,   2.05013174e-01,   5.31600995e-01],
       [  7.36019424e-01,   2.09439071e-01,   5.27908434e-01],
       [  7.40142557e-01,   2.13863965e-01,   5.24215533e-01],
       [  7.44232102e-01,   2.18287899e-01,   5.20523766e-01],
       [  7.48288533e-01,   2.22710942e-01,   5.16834495e-01],
       [  7.52312321e-01,   2.27133187e-01,   5.13148963e-01],
       [  7.56303937e-01,   2.31554749e-01,   5.09468305e-01],
       [  7.60263849e-01,   2.35975765e-01,   5.05793543e-01],
       [  7.64192516e-01,   2.40396394e-01,   5.02125599e-01],
       [  7.68090391e-01,   2.44816813e-01,   4.98465290e-01],
       [  7.71957916e-01,   2.49237220e-01,   4.94813338e-01],
       [  7.75795522e-01,   2.53657797e-01,   4.91170517e-01],
       [  7.79603614e-01,   2.58078397e-01,   4.87539124e-01],
       [  7.83382636e-01,   2.62499662e-01,   4.83917732e-01],
       [  7.87132978e-01,   2.66921859e-01,   4.80306702e-01],
       [  7.90855015e-01,   2.71345267e-01,   4.76706319e-01],
       [  7.94549101e-01,   2.75770179e-01,   4.73116798e-01],
       [  7.98215577e-01,   2.80196901e-01,   4.69538286e-01],
       [  8.01854758e-01,   2.84625750e-01,   4.65970871e-01],
       [  8.05466945e-01,   2.89057057e-01,   4.62414580e-01],
       [  8.09052419e-01,   2.93491117e-01,   4.58869577e-01],
       [  8.12611506e-01,   2.97927865e-01,   4.55337565e-01],
       [  8.16144382e-01,   3.02368130e-01,   4.51816385e-01],
       [  8.19651255e-01,   3.06812282e-01,   4.48305861e-01],
       [  8.23132309e-01,   3.11260703e-01,   4.44805781e-01],
       [  8.26587706e-01,   3.15713782e-01,   4.41315901e-01],
       [  8.30017584e-01,   3.20171913e-01,   4.37835947e-01],
       [  8.33422053e-01,   3.24635499e-01,   4.34365616e-01],
       [  8.36801237e-01,   3.29104836e-01,   4.30905052e-01],
       [  8.40155276e-01,   3.33580106e-01,   4.27454836e-01],
       [  8.43484103e-01,   3.38062109e-01,   4.24013059e-01],
       [  8.46787726e-01,   3.42551272e-01,   4.20579333e-01],
       [  8.50066132e-01,   3.47048028e-01,   4.17153264e-01],
       [  8.53319279e-01,   3.51552815e-01,   4.13734445e-01],
       [  8.56547103e-01,   3.56066072e-01,   4.10322469e-01],
       [  8.59749520e-01,   3.60588229e-01,   4.06916975e-01],
       [  8.62926559e-01,   3.65119408e-01,   4.03518809e-01],
       [  8.66077920e-01,   3.69660446e-01,   4.00126027e-01],
       [  8.69203436e-01,   3.74211795e-01,   3.96738211e-01],
       [  8.72302917e-01,   3.78773910e-01,   3.93354947e-01],
       [  8.75376149e-01,   3.83347243e-01,   3.89975832e-01],
       [  8.78422895e-01,   3.87932249e-01,   3.86600468e-01],
       [  8.81442916e-01,   3.92529339e-01,   3.83228622e-01],
       [  8.84435982e-01,   3.97138877e-01,   3.79860246e-01],
       [  8.87401682e-01,   4.01761511e-01,   3.76494232e-01],
       [  8.90339687e-01,   4.06397694e-01,   3.73130228e-01],
       [  8.93249647e-01,   4.11047871e-01,   3.69767893e-01],
       [  8.96131191e-01,   4.15712489e-01,   3.66406907e-01],
       [  8.98983931e-01,   4.20391986e-01,   3.63046965e-01],
       [  9.01807455e-01,   4.25086807e-01,   3.59687758e-01],
       [  9.04601295e-01,   4.29797442e-01,   3.56328796e-01],
       [  9.07364995e-01,   4.34524335e-01,   3.52969777e-01],
       [  9.10098088e-01,   4.39267908e-01,   3.49610469e-01],
       [  9.12800095e-01,   4.44028574e-01,   3.46250656e-01],
       [  9.15470518e-01,   4.48806744e-01,   3.42890148e-01],
       [  9.18108848e-01,   4.53602818e-01,   3.39528771e-01],
       [  9.20714383e-01,   4.58417420e-01,   3.36165582e-01],
       [  9.23286660e-01,   4.63250828e-01,   3.32800827e-01],
       [  9.25825146e-01,   4.68103387e-01,   3.29434512e-01],
       [  9.28329275e-01,   4.72975465e-01,   3.26066550e-01],
       [  9.30798469e-01,   4.77867420e-01,   3.22696876e-01],
       [  9.33232140e-01,   4.82779603e-01,   3.19325444e-01],
       [  9.35629684e-01,   4.87712357e-01,   3.15952211e-01],
       [  9.37990034e-01,   4.92666544e-01,   3.12575440e-01],
       [  9.40312939e-01,   4.97642038e-01,   3.09196628e-01],
       [  9.42597771e-01,   5.02639147e-01,   3.05815824e-01],
       [  9.44843893e-01,   5.07658169e-01,   3.02433101e-01],
       [  9.47050662e-01,   5.12699390e-01,   2.99048555e-01],
       [  9.49217427e-01,   5.17763087e-01,   2.95662308e-01],
       [  9.51343530e-01,   5.22849522e-01,   2.92274506e-01],
       [  9.53427725e-01,   5.27959550e-01,   2.88883445e-01],
       [  9.55469640e-01,   5.33093083e-01,   2.85490391e-01],
       [  9.57468770e-01,   5.38250172e-01,   2.82096149e-01],
       [  9.59424430e-01,   5.43431038e-01,   2.78700990e-01],
       [  9.61335930e-01,   5.48635890e-01,   2.75305214e-01],
       [  9.63202573e-01,   5.53864931e-01,   2.71909159e-01],
       [  9.65023656e-01,   5.59118349e-01,   2.68513200e-01],
       [  9.66798470e-01,   5.64396327e-01,   2.65117752e-01],
       [  9.68525639e-01,   5.69699633e-01,   2.61721488e-01],
       [  9.70204593e-01,   5.75028270e-01,   2.58325424e-01],
       [  9.71835007e-01,   5.80382015e-01,   2.54931256e-01],
       [  9.73416145e-01,   5.85761012e-01,   2.51539615e-01],
       [  9.74947262e-01,   5.91165394e-01,   2.48151200e-01],
       [  9.76427606e-01,   5.96595287e-01,   2.44766775e-01],
       [  9.77856416e-01,   6.02050811e-01,   2.41387186e-01],
       [  9.79232922e-01,   6.07532077e-01,   2.38013359e-01],
       [  9.80556344e-01,   6.13039190e-01,   2.34646316e-01],
       [  9.81825890e-01,   6.18572250e-01,   2.31287178e-01],
       [  9.83040742e-01,   6.24131362e-01,   2.27937141e-01],
       [  9.84198924e-01,   6.29717516e-01,   2.24595006e-01],
       [  9.85300760e-01,   6.35329876e-01,   2.21264889e-01],
       [  9.86345421e-01,   6.40968508e-01,   2.17948456e-01],
       [  9.87332067e-01,   6.46633475e-01,   2.14647532e-01],
       [  9.88259846e-01,   6.52324832e-01,   2.11364122e-01],
       [  9.89127893e-01,   6.58042630e-01,   2.08100426e-01],
       [  9.89935328e-01,   6.63786914e-01,   2.04858855e-01],
       [  9.90681261e-01,   6.69557720e-01,   2.01642049e-01],
       [  9.91364787e-01,   6.75355082e-01,   1.98452900e-01],
       [  9.91984990e-01,   6.81179025e-01,   1.95294567e-01],
       [  9.92540939e-01,   6.87029567e-01,   1.92170500e-01],
       [  9.93031693e-01,   6.92906719e-01,   1.89084459e-01],
       [  9.93456302e-01,   6.98810484e-01,   1.86040537e-01],
       [  9.93813802e-01,   7.04740854e-01,   1.83043180e-01],
       [  9.94103226e-01,   7.10697814e-01,   1.80097207e-01],
       [  9.94323596e-01,   7.16681336e-01,   1.77207826e-01],
       [  9.94473934e-01,   7.22691379e-01,   1.74380656e-01],
       [  9.94553260e-01,   7.28727890e-01,   1.71621733e-01],
       [  9.94560594e-01,   7.34790799e-01,   1.68937522e-01],
       [  9.94494964e-01,   7.40880020e-01,   1.66334918e-01],
       [  9.94355411e-01,   7.46995448e-01,   1.63821243e-01],
       [  9.94140989e-01,   7.53136955e-01,   1.61404226e-01],
       [  9.93850778e-01,   7.59304390e-01,   1.59091984e-01],
       [  9.93482190e-01,   7.65498551e-01,   1.56890625e-01],
       [  9.93033251e-01,   7.71719833e-01,   1.54807583e-01],
       [  9.92505214e-01,   7.77966775e-01,   1.52854862e-01],
       [  9.91897270e-01,   7.84239120e-01,   1.51041581e-01],
       [  9.91208680e-01,   7.90536569e-01,   1.49376885e-01],
       [  9.90438793e-01,   7.96858775e-01,   1.47869810e-01],
       [  9.89587065e-01,   8.03205337e-01,   1.46529128e-01],
       [  9.88647741e-01,   8.09578605e-01,   1.45357284e-01],
       [  9.87620557e-01,   8.15977942e-01,   1.44362644e-01],
       [  9.86509366e-01,   8.22400620e-01,   1.43556679e-01],
       [  9.85314198e-01,   8.28845980e-01,   1.42945116e-01],
       [  9.84031139e-01,   8.35315360e-01,   1.42528388e-01],
       [  9.82652820e-01,   8.41811730e-01,   1.42302653e-01],
       [  9.81190389e-01,   8.48328902e-01,   1.42278607e-01],
       [  9.79643637e-01,   8.54866468e-01,   1.42453425e-01],
       [  9.77994918e-01,   8.61432314e-01,   1.42808191e-01],
       [  9.76264977e-01,   8.68015998e-01,   1.43350944e-01],
       [  9.74443038e-01,   8.74622194e-01,   1.44061156e-01],
       [  9.72530009e-01,   8.81250063e-01,   1.44922913e-01],
       [  9.70532932e-01,   8.87896125e-01,   1.45918663e-01],
       [  9.68443477e-01,   8.94563989e-01,   1.47014438e-01],
       [  9.66271225e-01,   9.01249365e-01,   1.48179639e-01],
       [  9.64021057e-01,   9.07950379e-01,   1.49370428e-01],
       [  9.61681481e-01,   9.14672479e-01,   1.50520343e-01],
       [  9.59275646e-01,   9.21406537e-01,   1.51566019e-01],
       [  9.56808068e-01,   9.28152065e-01,   1.52409489e-01],
       [  9.54286813e-01,   9.34907730e-01,   1.52921158e-01],
       [  9.51726083e-01,   9.41670605e-01,   1.52925363e-01],
       [  9.49150533e-01,   9.48434900e-01,   1.52177604e-01],
       [  9.46602270e-01,   9.55189860e-01,   1.50327944e-01],
       [  9.44151742e-01,   9.61916487e-01,   1.46860789e-01],
       [  9.41896120e-01,   9.68589814e-01,   1.40955606e-01],
       [  9.40015097e-01,   9.75158357e-01,   1.31325517e-01]];
   
if nargin < 1
    cm_data = cm;
else
    hsv=rgb2hsv(cm);
    hsv(153:end,1)=hsv(153:end,1)+1; % hardcoded
    cm_data=interp1(linspace(0,1,size(cm,1)),hsv,linspace(0,1,m));
    cm_data(cm_data(:,1)>1,1)=cm_data(cm_data(:,1)>1,1)-1;
    cm_data=hsv2rgb(cm_data);
  
end
end
