# Supplementary material for: Individual differences among deep neural network models
Source: Nat Commun. 2020 Nov 12;11:5725. doi: 10.1038/s41467-020-19632-w (PMC7665054; doi:10.1038/s41467-020-19632-w)
Supplement: Supplementary file 4 — Source Data [file 41467_2020_19632_MOESM4_ESM.zip › Source Data/script_01_first_and_second_level_MDS/script_01_ind_diffs_Nature_Comm_MDS.m]

%% load dependencies
rmpath(genpath('/imaging/tk01/matlab_helpers/drtoolbox/'))
addpath(genpath('./plot2svg'))
addpath(genpath('./Corr_toolbox_v2'))
addpath(genpath('./python_colorscales_for_matlab'))


%% figure 02
load('./data/figure_02_plotting_data.mat')

%% all data points, not only centroids
figure_size = [0 0 (9 * 2) 5];
figure
fig = gcf;
fig.Units = 'inches';
fig.Position = figure_size;

% get background color to make subplot axes invisible
color = get(fig, 'Color');
layers_plot_first_level_MDS = 1:2:9;
layer_idx = 1;
for layer = layers_plot_first_level_MDS
    % seed 1
    subplot(2,length(layers_plot_first_level_MDS) * 2, ...
        (layer_idx - 1) * 2 + 1: layer_idx * 2)
    gscatter(MDS_coordinates_procrustes_seed_1(layer, :, 1), ...
        MDS_coordinates_procrustes_seed_1(layer, :, 2), ...
        gscatter_groups, colors, '', ...
        plotting_dot_size_single_datapoints, 'off')
    xlim([-1, 1])
    ylim([-1, 1])
    set(gca, 'xtick', [])
    set(gca, 'ytick', [])
    
    if layer == 1
        title(sprintf('layer %s', num2str(layer)))
        ylabel('Instance 1')
        h = gca; h.XAxis.Visible = 'off'; 
    else
        title(sprintf('%s', num2str(layer)))
        h = gca; h.XAxis.Visible = 'off'; h.YAxis.Visible = 'off';
    end
    box off

    % seed 2
    subplot(2,length(layers_plot_first_level_MDS) * 2, ...
        length(layers_plot_first_level_MDS) * 2 + (layer_idx - 1) * 2 + ...
        1: length(layers_plot_first_level_MDS) * 2 + layer_idx * 2)
    gscatter(MDS_coordinates_procrustes_seed_2(layer, :, 1), ...
        MDS_coordinates_procrustes_seed_2(layer, :, 2), ...
        gscatter_groups, colors, '', ...
        plotting_dot_size_single_datapoints, 'off')
    max_x = 1.1 * max(MDS_coordinates_procrustes_seed_2(layer, :, 1))
    max_y = 1.1 * max(MDS_coordinates_procrustes_seed_2(layer, :, 2))
    xlim([-1, 1])
    ylim([-1, 1])
    set(gca, 'xtick', [])
    set(gca, 'ytick', [])
    if layer == 1
        ylabel('Instance 2')
        h = gca; h.XAxis.Visible = 'off'; 
    else
        h = gca; h.XAxis.Visible = 'off'; h.YAxis.Visible = 'off';
    end
    box off
    layer_idx = layer_idx + 1;
end

% save plot
fh = gcf;fh.Renderer = 'Painters';m_name='this';
saveas(fh,sprintf('./plots/figure_02_first_level_MDS_main_figure.svg',m_name));
saveas(fh,sprintf('./plots/figure_02_first_level_MDS_main_figure.png',m_name));
close 


%% figure S1
load('./data/figure_S1_plotting_data.mat')

%% adjust saturation according to disparity marginal - normalized across layers
figure_size = [0 0 (9 * 2) 5];
figure
fig = gcf;
fig.Units = 'inches';
fig.Position = figure_size;


layer_idx = 1;
for layer = layers_plot_first_level_MDS
    % seed 1
    subplot(2,length(layers_plot_first_level_MDS) * 2, ...
        (layer_idx - 1) * 2 + 1: layer_idx * 2)
    gscatter(MDS_coordinates_procrustes_seed_1(layer, :, 1), ...
        MDS_coordinates_procrustes_seed_1(layer, :, 2), ...
        1:1000, ...
        squeeze(colors_in_RGB_for_each_instance_seed_1_norm_X_layers(...
        layer, : ,:)), ...
        '', plotting_dot_size_single_datapoints, 'off')
    xlim([-1, 1])
    ylim([-1, 1])
    set(gca, 'xtick', [])
    set(gca, 'ytick', [])
    
    if layer == 1
        title(sprintf('layer %s', num2str(layer)))
        ylabel('Instance 1')
        h = gca; h.XAxis.Visible = 'off'; 
    else
        title(sprintf('%s', num2str(layer)))
        h = gca; h.XAxis.Visible = 'off'; h.YAxis.Visible = 'off';
    end
    box off
    
    % seed 2
    subplot(2,length(layers_plot_first_level_MDS) * 2, ...
        length(layers_plot_first_level_MDS) * 2 + ...
        (layer_idx - 1) * 2 + 1: length(layers_plot_first_level_MDS) * ...
        2 + layer_idx * 2)
    gscatter(MDS_coordinates_procrustes_seed_2(layer, :, 1), ...
        MDS_coordinates_procrustes_seed_2(layer, :, 2), ...
        1:1000, ...
        squeeze(colors_in_RGB_for_each_instance_seed_2_norm_X_layers(layer, : ,:)), ...
        '', plotting_dot_size_single_datapoints, 'off')
    max_x = 1.1 * max(MDS_coordinates_procrustes_seed_2(layer, :, 1))
    max_y = 1.1 * max(MDS_coordinates_procrustes_seed_2(layer, :, 2))
    xlim([-1, 1])
    ylim([-1, 1])
    set(gca, 'xtick', [])
    set(gca, 'ytick', [])
    if layer == 1
        ylabel('Instance 2')
        h = gca; h.XAxis.Visible = 'off'; 
    else
        h = gca; h.XAxis.Visible = 'off'; h.YAxis.Visible = 'off';
    end
    box off
    layer_idx = layer_idx + 1;
end
% suptitle('norm across layers')

fh = gcf; fh.Renderer = 'Painters'; m_name='this';
saveas(fh,sprintf('./plots/figure_S1_first_level_MDS_saturation_according_to_stress_norm_across_layers.svg',m_name));
saveas(fh,sprintf('./plots/figure_S1_first_level_MDS_saturation_according_to_stress_norm_across_layers.png',m_name));
close 

%% figure S4
load('./data/figure_S4_plotting_data.mat')

across_within_variance_mean_across_seeds = ...
    mean([clustering_index_seed_1, clustering_index_seed_2], 2);

RDM_consistency_across_layers = ...
    mean(RDM_consistency_across_layers_x_pairwise_comps);

[r,t,p,hboot,CI, ...
    CIintercept, ...
    CIslope, ...
    ls_fit_scatterplot_line_XData, ...
    ls_fit_scatterplot_line_YData] = ...
    Pearson_hm_RDM_consistency_intercept_slope(...
    across_within_variance_mean_across_seeds, ...
    RDM_consistency_across_layers,1, 0.05);

close gcf % Pearson_hm_RDM_consistency_intercept_slope open its own figure that we don't need
figure
subplot(1,8, 1:6)

lower_bound_y_at_1 = CIintercept(1) + CIslope(1);
upper_bound_y_at_1 = CIintercept(2) + CIslope(2);
fill([0, 0, 1, 1], ...
    [CIintercept(1), CIintercept(2), ...
    upper_bound_y_at_1, lower_bound_y_at_1], [128, 128, 128] / 255, ...
    'FaceAlpha',0.2,'EdgeAlpha',0.2)

% line fit
h = line(ls_fit_scatterplot_line_XData, ls_fit_scatterplot_line_YData)
set(h,'Color','r','LineWidth',4);

colors = magma(10);
% reverse color order
colors = colors(fliplr(1:size(colors, 1)), :);
hold on

for layer = 1:length(layers)
    layer
    plot(across_within_variance_mean_across_seeds(layer), ...
        RDM_consistency_across_layers(layer), 'o', 'MarkerSize', 10, ...
        'MarkerFaceColor', colors(layer, :), ...
        'MarkerEdgeColor', 'k', 'LineWidth', 2)
    hold on
end

xlim([0.0, 0.1])
ylim([0.25, 1.05])

xticks([0, 0.01, 0.02, 0.03, 0.04, 0.05, 0.06, 0.07, 0.08, 0.09, 0.1])
yticks([0.2, 0.3, 0.4, 0.5, 0.6, 0.7, 0.8, 0.9, 1.0])

text(0.039, 1.02, sprintf('Pearson r = %.2f', r))
text(0.039, 0.99, sprintf('p = %.3f', p))
ylabel({'RDM consistency', '[Pearson r^2]'})
xlabel('Clustering index')


%% legend for correlation plot - colors for layers
subplot(1,8, 8)
for layer = 1:length(layers)
    if layer == 9
        a = 6
    end
    rectangle('Position', [0 (layer - 1) 1 1], 'FaceColor', colors(layer, :))
end
ylim([0, 9])
layer_yticklabel_count = 1;
for layer = layers
    list_yticklabels{layer_yticklabel_count} = num2str(layer);
    layer_yticklabel_count = layer_yticklabel_count + 1;
end
yticklabels(list_yticklabels);
yticks([1:length(layers)] - 0.5)
xticklabels({' '})
title('DNN layer')

% save as svg
figure_size = [0 0 7 4];
fig = gcf;
fig.Units = 'inches';
fig.Position = figure_size;


saveas(gcf, ['./plots/figure_S4_RDM_consistency_VS_clustering_index_across_layers_', ...
    RDM_distance_measure, '.svg'])
saveas(gcf, ['./plots/figure_S4_RDM_consistency_VS_clustering_index_across_layers_', ...
    RDM_distance_measure, '.png'])
close


%% figure 03B


%% compute D from all_RDMs using pdist
% D = pdist(RDMs_last_layer_across_layers_and_training_seeds', 'correlation');

load('./data/figure_03B_plotting_data.mat')


% if strcmp(MDS_type, 'mdscale_metric_stress')
[Y,~] = mdscale(D, 2, 'Criterion', 'metricstress');
% end

% plotting - color leap 1900_youth
tmp = load('./python_colorscales_for_matlab/colorleap_11_levels_1920_eating_out_1900_youth.mat');
colors = tmp.colorleap_11_levels_1920_eating_out_1900_youth(12:end);

% plotting - magma
colors = magma(10);
% reverse color order
colors = colors(fliplr(1:size(colors, 1)), :);

figure
% subplot(520, 560,  1:420 * 560)

model_data_count = 1;
for training_seed = 1:10
    for layer = 1:length(layers) % comment in for readout: "+ 1"
        
        if layer < length(layers) % comment in for readout: "+ 1"
            % plot connection within instances and between layers
            L = line([Y(model_data_count,1); Y(model_data_count + 1,1)], ...
                [Y(model_data_count,2); Y(model_data_count + 1,2)], ...
                'Color', [0, 0, 0, 0.25 + 0.75 / training_seed])
            hold on
        end
        model_data_count = model_data_count + 1;
    end
end

model_data_count = 1;
for training_seed = 1:10
    for layer = 1:length(layers) % comment in for readout: "+ 1"
        
        if layer < length(layers) % comment in for readout: "+ 1"
            
            scatter_1 = scatter(Y(model_data_count,1),Y(model_data_count,2), ...
                'MarkerFaceColor', [colors(layer, :)], ...
                'MarkerEdgeColor', [128, 128, 128] / 255) 
            
            hold on
            
            
            model_data_count = model_data_count + 1;
            
            
        else
            scatter_2 = scatter(Y(model_data_count,1),Y(model_data_count,2), ...
                'MarkerFaceColor', [0, 0, 0] / 255, ...
                'MarkerEdgeColor', [128, 128, 128] / 255)
            hold on
            model_data_count = model_data_count + 1;
        end
        
        
        
    end
end

% set frame around MDS plot

ax = gca; %plot(Y(model_data_count - 1,1),Y(model_data_count - 1,2), '.', 'Color', 'black')
box(ax, 'on')

% RDM_distance_measure --> correlation
ylim([-0.3, 0.5])
xlim([-0.5, 0.6])

yticklabels({''})
xticklabels({''})
yticks([])
xticks([])

%% legend for MDS plot
% xticks([1:length(layers)] - 0.5)
yticklabels({' '})
title('DNN layer')

% save plot in different formats
figure_size = [0 0 560 300];
fig = gcf;
fig.Units = 'pixels';
fig.Position = figure_size;

% excl. readout
saveas(gcf, ['./plots/figure_03B_MDS_plots_across_layers_excl_readout_magma_', ...
    RDM_distance_measure, '.svg'])
saveas(gcf, ['./plots/figure_03B_MDS_plots_across_layers_excl_readout_magma_', ...
    RDM_distance_measure, '.png'])
close 


%% figure 03A

%% plot inlet (RDM) for MDS plot


load('./data/figure_03A_plotting_data.mat')


figure
% imagesc(squareform(tiedrank(D)))
imagesc(squareform(D))
colormap viridis
xticks([5:10:90])
xticklabels({'1', '2', '3', '4', '5', '6', '7', '8', '9'})
yticks([5:10:90])
yticklabels({'1', '2', '3', '4', '5', '6', '7', '8', '9'})
ylabel('layer')
xlabel('layer')

colorbar

saveas(gcf, ['./plots/figure_03A_MDS_plots_across_layers_excl_readout_magma_', ...
    RDM_distance_measure, '_RDM.svg'])
saveas(gcf, ['./plots/figure_03A_MDS_plots_across_layers_excl_readout_magma_', ...
    RDM_distance_measure, '_RDM.png'])

close


%% figure S2

load('./data/figure_03A_plotting_data.mat')
D_squared = squareform(D);
n_instances = 10;
within_layers = nan(1,8);
across_layers = nan(1,8);
within_and_across_layers = nan(1,8);
consistency_index = nan(1,8);

for layer = 1:9-1
    
    % mean within layers
    within_layers_tmp = ...
        D_squared((layer - 1) * n_instances + 1 : layer * n_instances, ...
                  (layer - 1) * n_instances + 1 : layer * n_instances);
              
    within_layers_tmp(logical(eye(size(within_layers_tmp)))) = [];
    within_layers(layer) = mean(reshape(within_layers_tmp,1,90));
    
    % mean across layers
    across_layers_tmp = ...
        D_squared((layer - 1) * n_instances + 1 : layer * n_instances, ...
                  layer * n_instances + 1 : (layer + 1) * n_instances);
              
    across_layers_tmp = ...
        across_layers_tmp(logical(eye(size(across_layers_tmp))));
    across_layers(layer) = mean(reshape(across_layers_tmp,1,10));
    
    % mean within and across layers
    within_and_across_layers(layer) = sum([within_layers(layer), ...
        across_layers(layer)]); 

    
    % consistency index
    consistency_index(layer) = ...
        (within_layers(layer) - across_layers(layer)) / ...
        (within_layers(layer) + across_layers(layer));
    
end

%% plotting

figure_size = [0 0 9 4];
figure
fig = gcf;
fig.Units = 'inches';
fig.Position = figure_size;

plot(zeros(1,8), 'Color', [0.7, 0.7, 0.7])
hold on
plot(consistency_index, 'LineWidth', 2)

xlabel('layer')
ylabel({'consistency index across', 'vs. within layers'})
xlim([1, 8])

saveas(gcf, './plots/figure_S2.svg')
saveas(gcf, './plots/figure_S2.png')

close 
