# Supplementary material for: Individual differences among deep neural network models
Source: Nat Commun. 2020 Nov 12;11:5725. doi: 10.1038/s41467-020-19632-w (PMC7665054; doi:10.1038/s41467-020-19632-w)
Supplement: Supplementary file 4 — Source Data [file 41467_2020_19632_MOESM4_ESM.zip › Source Data/script_02_consistency_decreases_with_layer_depth/script_02_ind_diffs_Nature_Comm_consistency_decline.m]

addpath(genpath('./raacampbell-shadedErrorBar'))
%% params
distance_measures = {'euclidean', 'squaredeuclidean', 'seuclidean', ...
    'cosine', 'correlation', 'spearman', 'cityblock', 'norm', ...
    'norm_standardized_euclidean', 'cocktail_correlation', ...
    'cocktail_blank_normalization_cosine'};
test_image_set = '1000_exemplary_imgs_cifar_10_test';

%% figure 04, 05, and 08

% cosine, correlation, norm, norm_standardized_euclidean, euclidean
for distance_measure_idx = [11, 4, 10, 5, 8, 9, 1] % [4, 5, 8, 9, 1, 10, 11]
    distance_measure = distance_measures{distance_measure_idx};
    %%
    %% All_CNN_7
    %%
    layers = [1:7];

    load(sprintf('./data/figure_04_05_08_plotting_data_All_CNN_7_dist_measure_%s.mat', ...
        distance_measure))
    
    
    mean_corr_across_layers_All_CNN_7 = mean(corr_across_layers_All_CNN_7, 2);
    if strcmp(distance_measure, 'cosine')
        mean_corr_across_layers_All_CNN_7_cosine = ...
            mean_corr_across_layers_All_CNN_7;
    elseif strcmp(distance_measure, 'norm_standardized_euclidean')
        mean_corr_across_layers_All_CNN_7_norm_standardized_euclidean = ...
            mean_corr_across_layers_All_CNN_7;
    end
    
    
    %% bootstrap CIs
    bootstrap_CI_corr_per_layer_All_CNN_7 = nan(length(layers), 2);
    layer_count = 1;
    for layer = layers
        mn = @(x)mean(x);
        bootstrap_CI_corr_per_layer_All_CNN_7(layer_count, :) = ...
            bootci(1000, mn, corr_across_layers_All_CNN_7(layer_count, :));
        layer_count = layer_count + 1;
    end
    
    
    %%
    %% all_cnn_c
    %%
    layers = [1:9];

    load(sprintf('./data/figure_04_05_08_plotting_data_All_CNN_C_dist_measure_%s.mat', ...
        distance_measure))
    
    
    mean_corr_across_layers_all_cnn_c = ...
        mean(corr_across_layers_all_cnn_c, 2);
    if strcmp(distance_measure, 'cosine')
        mean_corr_across_layers_all_cnn_c_cosine = ...
            mean_corr_across_layers_all_cnn_c;
    elseif strcmp(distance_measure, 'norm_standardized_euclidean')
        mean_corr_across_layers_all_cnn_c_norm_standardized_euclidean = ...
            mean_corr_across_layers_all_cnn_c;
    end
    
    
    %% bootstrap CIs
    bootstrap_CI_corr_per_layer_all_cnn_c = nan(length(layers), 2);
    layer_count = 1;
    for layer = layers
        mn = @(x)mean(x);
        bootstrap_CI_corr_per_layer_all_cnn_c(layer_count, :) = ...
            bootci(1000, mn, corr_across_layers_all_cnn_c(layer_count, :));
        layer_count = layer_count + 1;
    end
    
    %% plotting
    tmp = load('./python_colorscales_for_matlab/tab20c.mat')
    colors_tab20c = tmp.tab20c;
    
    tmp = load('./python_colorscales_for_matlab/tab10.mat')
    colors_tab10 = tmp.tab10;
    
    % set up figure for first plot
    if distance_measure_idx == 11 % 4
        figure_size = [0 0 11 8];
        figure
        fig = gcf;
        fig.Units = 'inches';
        fig.Position = figure_size;
    end
    
    if strcmp(distance_measure, 'correlation') 
            subplot(321)
    elseif strcmp(distance_measure, 'cocktail_correlation') 
            subplot(321)
    elseif strcmp(distance_measure, 'cosine')
        subplot(322)
    elseif strcmp(distance_measure, 'cocktail_blank_normalization_cosine')
        subplot(322)
    elseif strcmp(distance_measure, 'euclidean')
        subplot(323)
    elseif strcmp(distance_measure, 'norm_standardized_euclidean')
        subplot(323)
    elseif strcmp(distance_measure, 'norm')
        subplot(324)
    end
    
    
    if strcmp(distance_measure, 'norm_standardized_euclidean') || ...
            strcmp(distance_measure, 'cocktail_correlation') || ...
            strcmp(distance_measure, 'cocktail_blank_normalization_cosine')
        
        plot(mean_corr_across_layers_All_CNN_7(1), ...
            'Color', [colors_tab20c{1, 1} / 255])
        hold on
        plot(mean_corr_across_layers_All_CNN_7(1), ...
            'Color', [0, 0, 0])
        plot(mean_corr_across_layers_All_CNN_7(1), ...
            'Color', [colors_tab10{5, 1} / 255])
        plot(mean_corr_across_layers_all_cnn_c(1), ...
            'Color', [colors_tab10{7, 1} / 255])
    elseif strcmp(distance_measure, 'correlation') || ...
            strcmp(distance_measure, 'cosine') || ...
            strcmp(distance_measure, 'norm')
        plot(mean_corr_across_layers_All_CNN_7(1), ...
            'Color', [colors_tab20c{1, 1} / 255])

        hold on
        plot(mean_corr_across_layers_All_CNN_7(1), ...
            'Color', [0, 0, 0])

        
    end
    
    ax = gca;
    box(ax, 'off')
    

    if strcmp(distance_measure, 'norm_standardized_euclidean')
        legend({'euclidean distance All-CNN-7', ...
            'euclidean distance All-CNN-C', ...
            'unit length pattern based Euclidean distance All-CNN-7', ...
            'unit length pattern based Euclidean distance All-CNN-C'}, ...
            'Interpreter', 'none', ...
            'Location', 'southwest', ...
            'AutoUpdate', 'off', ...
            'FontSize', 5)
        
        legend boxoff
        
    elseif strcmp(distance_measure, 'cocktail_correlation')
        legend({'correlation distance All-CNN-7', ...
            'correlation distance All-CNN-C', ...
            'cocktail correlation distance All-CNN-7', ...
            'cocktail correlation distance All-CNN-C'}, ...
            'Interpreter', 'none', ...
            'Location', 'southwest', ...
            'AutoUpdate', 'off', ...
            'FontSize', 5)
        
        legend boxoff
        
    elseif strcmp(distance_measure, 'cocktail_blank_normalization_cosine')
        legend({'cosine distance All-CNN-7', ...
            'cosine distance All-CNN-C', ...
            'cocktail cosine distance All-CNN-7', ...
            'cocktail cosine distance All-CNN-C'}, ...
            'Interpreter', 'none', ...
            'Location', 'southwest', ...
            'AutoUpdate', 'off', ...
            'FontSize', 5)
        
        legend boxoff
        
    elseif strcmp(distance_measure, 'norm')
        legend({...
            sprintf('%s difference All-CNN-7', distance_measure), ...
            sprintf('%s difference All-CNN-C', distance_measure)}, ...
            'Interpreter', 'none', ...
            'Location', 'southwest', ...
            'AutoUpdate', 'off', ...
            'FontSize', 5)
        legend boxoff
        else 
        
    end
    
    
    

    if strcmp(distance_measure, 'norm_standardized_euclidean') || ...
            strcmp(distance_measure, 'cocktail_correlation') || ...
            strcmp(distance_measure, 'cocktail_blank_normalization_cosine')
        % plot consistency all_cnn_c
        shadedErrorBar(1:length(mean_corr_across_layers_all_cnn_c), ...
            mean_corr_across_layers_all_cnn_c,...
            [abs(bootstrap_CI_corr_per_layer_all_cnn_c(:,1) - ...
            mean_corr_across_layers_all_cnn_c), ...
            bootstrap_CI_corr_per_layer_all_cnn_c(:,2) - ...
            mean_corr_across_layers_all_cnn_c],...
            'lineprops', {'color', [colors_tab10{5, 1} / 255]})
        hold on
        
        % plot consistency All-CNN-7
        shadedErrorBar(1:length(mean_corr_across_layers_All_CNN_7), ...
            mean_corr_across_layers_All_CNN_7,...
            [abs(bootstrap_CI_corr_per_layer_All_CNN_7(:,1) - ...
            mean_corr_across_layers_All_CNN_7), ...
            bootstrap_CI_corr_per_layer_All_CNN_7(:,2) - ...
            mean_corr_across_layers_All_CNN_7],...
            'lineprops', {'color', [colors_tab10{7, 1} / 255]})
    else
        % plot consistency all_cnn_c
        shadedErrorBar(1:length(mean_corr_across_layers_all_cnn_c), ...
            mean_corr_across_layers_all_cnn_c,...
            [abs(bootstrap_CI_corr_per_layer_all_cnn_c(:,1) - ...
            mean_corr_across_layers_all_cnn_c), ...
            bootstrap_CI_corr_per_layer_all_cnn_c(:,2) - ...
            mean_corr_across_layers_all_cnn_c],...
            'lineprops', {'color', [colors_tab20c{1, 1} / 255] })
        hold on
        
        % plot consistency All-CNN-7
        shadedErrorBar(1:length(mean_corr_across_layers_All_CNN_7), ...
            mean_corr_across_layers_All_CNN_7,...
            [abs(bootstrap_CI_corr_per_layer_All_CNN_7(:,1) - ...
            mean_corr_across_layers_All_CNN_7), ...
            bootstrap_CI_corr_per_layer_All_CNN_7(:,2) - ...
            mean_corr_across_layers_All_CNN_7],...
            'lineprops', {'color', [0, 0, 0]})
    end
    
    xticks([1:9])
    if strcmp(distance_measure, 'euclidean') || ...
            strcmp(distance_measure, 'norm')
        xticklabels({'1', '2', '3', '4', '5', '6', '7', '8', '9'})
    end
    
    
    if strcmp(distance_measure, 'correlation')
        ylabel({'representational consistency', ...
            '[Pearson r^2, 95% CI]'}, 'Interpreter', 'tex')
    elseif strcmp(distance_measure, 'cosine') || ...
            strcmp(distance_measure, 'norm')
        yticklabels({''})
    end
    yticks([0, 0.2 0.4, 0.6, 0.8, 1.0])
    ylim([0 1.05])
    xlim([1, 9])
    if strcmp(distance_measure, 'euclidean') || ...
            strcmp(distance_measure, 'norm_standardized_euclidean')
        title(sprintf('%s distance', '(standardized) Euclidean'))
    elseif strcmp(distance_measure, 'norm')
        title(sprintf('norm difference'))
    elseif strcmp(distance_measure, 'cocktail_correlation') 
        title(sprintf('(cocktail) correlation'))
    elseif strcmp(distance_measure, 'cocktail_blank_normalization_cosine')
        title(sprintf('(cocktail) cosine'))
    else
        title(sprintf('%s distance', distance_measure))
    end
    
    % light grey backtground with white grid
    grid on 
    set(gca,'Color', [230, 230, 230] / 255)
    ax = gca;
    ax.GridColor = [1, 1, 1];
    ax.GridAlpha = 1;
    ax.LineWidth = 1;
    set(gca,'TickLength',[0 0])    
    
end


%% figure S3
%% Add the comparison of within and across image set splits
clear variables
load('./python_colorscales_for_matlab/tab20c.mat')
y_lims = [0, 1.05];
architectures = {'All_CNN_7', 'all_cnn_c'};
load('legend_coordinates.mat')
for architecture_idx = 1:2
    architecture = architectures{architecture_idx};
    
    load(sprintf('./data/figure_S3_plotting_data_arch_%s.mat', architecture))

    diff_samples_across_cat_split = ...
        load(sprintf('./data/diff_samples_across_cat_split_%s', architecture));
    diff_samples_within_cat_split = ...
        load(sprintf('./data/diff_samples_within_cat_split_%s', architecture));
    same_samples_within_cat_split = ...
        load(sprintf('./data/same_samples_within_cat_split_%s', architecture));
    
    
    no_noise_mean_corr_per_layer_diff_samples_between_cat_split = ...
        mean(diff_samples_across_cat_split.corr_each_layer, 2);
    no_noise_mean_corr_per_layer_diff_samples_within_cat_split = ...
        mean(diff_samples_within_cat_split.corr_each_layer, 2);
    no_noise_mean_corr_per_layer_same_samples_within_cat_split = ...
        mean(same_samples_within_cat_split.corr_each_layer, 2);

    
    if strcmp('All_CNN_7', architecture)
        subplot(326)
    elseif strcmp('all_cnn_c', architecture)
        subplot(325)
    end
    
    if strcmp('all_cnn_c', architecture)
        plot(no_noise_mean_corr_per_layer_same_samples_within_cat_split(1), ...
            'Color', [tab20c{1, 1} / 255])
        hold on
        plot(no_noise_mean_corr_per_layer_diff_samples_within_cat_split(1), ...
            'Color', [tab20c{2, 1} / 255])
        plot(no_noise_mean_corr_per_layer_diff_samples_between_cat_split(1), ...
            'Color', [tab20c{3, 1} / 255])
        
        
        if strcmp('all_cnn_c', architecture)
            legend({'different seeds (same categories and images)', ...
                'different images (same categories and seeds)', ...
                'different categories (different images and same seeds)', ...
                }, ...
                'Location', 'southwest', ...
                'AutoUpdate', 'off', ...
                'FontSize', 5)
        elseif strcmp('All_CNN_7', architecture)
            legend({'different seeds (same categories and images)', ...
                'different images (same categories and seeds)', ...
                'different categories (different images and same seeds)', ...
                }, ...
                'Location', 'southwest', ...
                'AutoUpdate', 'off', ...
                'FontSize', 5)
        end
        
%         p1 = icons(1).Position;
%         p2 = icons(2).Position;
%         p3 = icons(3).Position;
%         
%         icons(1).Position = [0.1 icons_4_YData 0];
%         icons(1).FontSize = 6
%         icons(4).XData = [0.03 0.08];
%         icons(4).YData = [icons_4_YData, icons_4_YData];
%         
%         icons(2).Position = [0.1 icons_6_YData 0];
%         icons(2).FontSize = 6
%         icons(6).XData = [0.03 0.08];
%         icons(6).YData = [icons_6_YData, icons_6_YData];
%         
%         icons(3).Position = [0.1 icons_8_YData 0];
%         icons(3).FontSize = 6
%         icons(8).XData = [0.03 0.08];
%         icons(8).YData = [icons_8_YData, icons_8_YData];
% 
%         set(icons, 'LineWidth', 2)
        
        ax = gca;
        box(ax, 'off')
        
        legend boxoff
        
    end
    % plot actual data
    shadedErrorBar(1:length(no_noise_mean_corr_per_layer_same_samples_within_cat_split), ...
        no_noise_mean_corr_per_layer_same_samples_within_cat_split,...
        [abs(bootstrap_CI_corr_per_layer_same_samples_within_cat_split(:,1) - ...
        no_noise_mean_corr_per_layer_same_samples_within_cat_split), ...
        bootstrap_CI_corr_per_layer_same_samples_within_cat_split(:,2) - ...
        no_noise_mean_corr_per_layer_same_samples_within_cat_split], ...
        'lineProps', {'color', [tab20c{1, 1} / 255]})
    shadedErrorBar(1:length(no_noise_mean_corr_per_layer_diff_samples_within_cat_split), ...
        no_noise_mean_corr_per_layer_diff_samples_within_cat_split,...
        [abs(bootstrap_CI_corr_per_layer_diff_samples_within_cat_split(:,1) - ...
        no_noise_mean_corr_per_layer_diff_samples_within_cat_split), ...
        bootstrap_CI_corr_per_layer_diff_samples_within_cat_split(:,2) - ...
        no_noise_mean_corr_per_layer_diff_samples_within_cat_split], ...
        'lineProps', {'color', [tab20c{2, 1} / 255]})
    shadedErrorBar(1:length(no_noise_mean_corr_per_layer_diff_samples_between_cat_split), ...
        no_noise_mean_corr_per_layer_diff_samples_between_cat_split,...
        [abs(bootstrap_CI_corr_per_layer_diff_samples_between_cat_split(:,1) - ...
        no_noise_mean_corr_per_layer_diff_samples_between_cat_split), ...
        bootstrap_CI_corr_per_layer_diff_samples_between_cat_split(:,2) - ...
        no_noise_mean_corr_per_layer_diff_samples_between_cat_split],...
        'lineprops', {'color', [tab20c{3, 1} / 255]})
    
    
    
    xlim([1, length(layers)])
    xlabel('layer')
    if strcmp('All_CNN_7', architecture)
        xlim([1 7])
        xticklabels({'1', '2', '3', '4', '5', '6', '7', '8', '9'})
        title('All-CNN-7')
        
    elseif strcmp('all_cnn_c', architecture)
        xticklabels({'1', '2', '3', '4', '5', '6', '7', '8', '9'})
        title('All-CNN-C')
    end
    ylim(y_lims)
    
    % light grey backtground with white grid
    grid on 
    set(gca,'Color', [230, 230, 230] / 255)
    ax = gca;
    ax.GridColor = [1, 1, 1];
    ax.GridAlpha = 1;
    ax.LineWidth = 1;
    set(gca,'TickLength',[0 0])
    
end

fh = gcf;fh.Renderer = 'Painters';m_name='this';
saveas(fh,sprintf('./plots/figure_04_05_S3_S7_consistency_decreases_across_layers_All_CNN_C_All_CNN_7.svg',m_name));
saveas(fh,sprintf('./plots/figure_04_05_S3_S7_consistency_decreases_across_layers_All_CNN_C_All_CNN_7.png',m_name));


%% ImageNet Trained AlexNet

% params
main_dir = '/imaging/jm03/01_projects/05_DNNs/180118_blt_rcnn/copy_from_HPC_20190509_ecoset_content_paper/PNAS_resubmission_AlexNet_courtney/alexnet/';
n_training_seeds = 10;

load('./data/figure_06_plotting_data_AlexNet.mat')

mean_consistency_AlexNet_ima = ...
    mean(consistency_AlexNet_ima, 2);

%% bootstrap CIs
bootstrap_CI_corr_per_layer_AlexNet_ima = nan(length(layers), 2);
layer_count = 1;
mn = @(x)mean(x);
for layer = layers
    bootstrap_CI_corr_per_layer_AlexNet_ima(layer_count, :) = ...
        bootci(1000, mn, consistency_AlexNet_ima(layer_count, :));
    layer_count = layer_count + 1;
end


%% plotting
figure_size = [0 0 8 3];
figure
fig = gcf;
fig.Units = 'inches';
fig.Position = figure_size;

plot(0, 0, 'color', [128, 64, 0] / 255)
hold on
leg1 = legend('AlexNet - ILSVRC 2012', 'AutoUpdate', 'off', 'Location', 'south')

% ima
shadedErrorBar(1:length(mean_consistency_AlexNet_ima), ...
    mean_consistency_AlexNet_ima,...
    [abs(bootstrap_CI_corr_per_layer_AlexNet_ima(:,1) - ...
    mean_consistency_AlexNet_ima), ...
    bootstrap_CI_corr_per_layer_AlexNet_ima(:,2) - ...
    mean_consistency_AlexNet_ima],...
    'lineprops', {'color', [128, 64, 0] / 255})

ylim([0, 1])
xlim([1, length(layers)])
ylabel({'representational consistency', '[Pearson r^2, 95% CI]'}, ...
    'Color', [153, 153, 153]/255)
ax = gca;
box(ax, 'off')

% light grey backtground with white grid
grid on
set(gca,'Color', [220, 220, 220] / 255)
ax = gca;
ax.GridColor = [1, 1, 1];
ax.GridAlpha = 1;
ax.LineWidth = 1;

set(leg1,'Box','off')

xlabel('layer')

fh = gcf;fh.Renderer = 'Painters';m_name='this';
saveas(fh,sprintf('./plots/figure_06_consistency_decreases_across_layers_AlexNet.svg',m_name));
saveas(fh,sprintf('./plots/figure_06_consistency_decreases_across_layers_AlexNet.png',m_name));
