# Supplementary material for: Individual differences among deep neural network models
Source: Nat Commun. 2020 Nov 12;11:5725. doi: 10.1038/s41467-020-19632-w (PMC7665054; doi:10.1038/s41467-020-19632-w)
Supplement: Supplementary file 4 — Source Data [file 41467_2020_19632_MOESM4_ESM.zip › Source Data/script_03_centroids/script_03_ind_diffs_Nature_Comm_centroids.m]

%% figure 07 A

addpath(genpath('./raacampbell-shadedErrorBar'))

load('./data/figure_07A_plotting_data.mat')

distance_measures = {'euclidean', 'squaredeuclidean', 'seuclidean', 'cosine', 'correlation', 'spearman'};
RDM_distance_measure = distance_measures{5};
epoch = '349';

mean_RDM_consistency_centroids = ...
    mean(RDM_consistency_centroids, 1);
mean_RDM_consistency_within_class_across_layers = ...
    mean(RDM_consistency_within_class_across_layers, 1);
mean_RDM_consistency_within_AND_across_class_across_layers = ...
    mean(RDM_consistency_all_images, 1);

%% plotting
tmp = load('./python_colorscales_for_matlab/tab20c.mat')
colors_tab20c = tmp.tab20c;

figure_size = [0 0 8 3];
figure
fig = gcf;
fig.Units = 'inches';
fig.Position = figure_size;

%% plot for legend
plot(mean_RDM_consistency_centroids(1), 'color', [colors_tab20c{3, 1} / 255])
hold on
plot(mean_RDM_consistency_within_class_across_layers(1), 'color', [colors_tab20c{4, 1} / 255])

plot(mean_RDM_consistency_within_AND_across_class_across_layers(1), 'color', [colors_tab20c{1, 1} / 255])

legend({'centroid', 'full RDM',  'within-class'}, 'Location', 'south', 'AutoUpdate', 'off')


%% actual plots
% centroids
shadedErrorBar(1:length(mean_RDM_consistency_centroids), ...
    mean_RDM_consistency_centroids,...
    [abs(bootstrap_CI_RDM_consistency_centroids(:,1) - ...
    mean_RDM_consistency_centroids'), ...
    bootstrap_CI_RDM_consistency_centroids(:,2) - ...
    mean_RDM_consistency_centroids'],...
    'lineprops', {'color', [colors_tab20c{3, 1} / 255]})

% within class comparisons
shadedErrorBar(1:length(mean_RDM_consistency_within_class_across_layers), ...
    mean_RDM_consistency_within_class_across_layers,...
    [abs(bootstrap_CI_RDM_consistency_within_class_across_layers(:,1) - ...
    mean_RDM_consistency_within_class_across_layers'), ...
    bootstrap_CI_RDM_consistency_within_class_across_layers(:,2) - ...
    mean_RDM_consistency_within_class_across_layers'],...
    'lineprops', {'color', [colors_tab20c{4, 1} / 255]})

% within and across class comparisons
shadedErrorBar(1:length(mean_RDM_consistency_within_AND_across_class_across_layers), ...
    mean_RDM_consistency_within_AND_across_class_across_layers,...
    [abs(bootstrap_CI_RDM_consistency_within_AND_x_class_across_layers(:,1) - ...
    mean_RDM_consistency_within_AND_across_class_across_layers'), ...
    bootstrap_CI_RDM_consistency_within_AND_x_class_across_layers(:,2) - ...
    mean_RDM_consistency_within_AND_across_class_across_layers'],...
    'lineprops', {'color', [colors_tab20c{1, 1} / 255]})


ylim([0, 1.05])
title(sprintf('%s distance, epoch %s', RDM_distance_measure, epoch))
ylabel({'RDM consistency', '[Pearson r^2, 95% CI]'})
xlabel('layer')


% light grey backtground with white grid
grid on 
set(gca,'Color', [220, 220, 220] / 255)
ax = gca;
ax.GridColor = [1, 1, 1];
ax.GridAlpha = 1;
ax.LineWidth = 1;
% light grey backtground with white grid


saveas(gcf, sprintf('./plots/figure_07A_centroid_within_across_class_RDM_consistency_%s_distance_epoch_%s.svg', RDM_distance_measure, epoch))
saveas(gcf, sprintf('./plots/figure_07A_centroid_within_across_class_RDM_consistency_%s_distance_epoch_%s.png', RDM_distance_measure, epoch))


%% figure 7B

load('./data/figure_07B_plotting_data.mat')

figure_size = [0 0 6 2.5];
figure
fig = gcf;
fig.Units = 'inches';
fig.Position = figure_size;


% CIs
shuffled_classed_centroid_RDM_consistency_sorted = ...
    sort(shuffled_classed_centroid_RDM_consistency);
CI_upper = shuffled_classed_centroid_RDM_consistency_sorted(...
    round(0.975 * length(shuffled_classed_centroid_RDM_consistency)));
CI_lower = shuffled_classed_centroid_RDM_consistency_sorted(...
    round(0.025 * length(shuffled_classed_centroid_RDM_consistency)));
CI_median = ...
    shuffled_classed_centroid_RDM_consistency_sorted(end/2);
CI_mean = ...
    mean(shuffled_classed_centroid_RDM_consistency_sorted);

x1=CI_lower
x2=CI_upper
y1=0;
y2=1200;
x = [x1, x2, x2, x1, x1];
y = [y1, y1, y2, y2, y1];
plot(x, y, 'b-', 'LineWidth', 1.5, 'Color', [0.8, 0.8, 0.8]);
hold on 

histogram(shuffled_classed_centroid_RDM_consistency, 20, ...
    'FaceColor', [0.5, 0.5, 0.5])
hold on
y = ylim; 
plot([0.88, ...
    0.88],[y(1) y(2)], 'Color', 'red', ...
    'LineWidth', 3)
box off


saveas(gcf, ...
    sprintf('./plots/figure_07B_centroid_RDM_consistency_null_distro_%s_distance.png', ...
    RDM_distance_measure))
saveas(gcf, ...
    sprintf('./plots/figure_07B_centroid_RDM_consistency_null_distro_%s_distance.svg', ...
    RDM_distance_measure))
close all

%% Figure S6

rng(42);

tmp = load('./python_colorscales_for_matlab/tab20c.mat')
colors_tab20c = tmp.tab20c;

tmp = load('./python_colorscales_for_matlab/tab10.mat')
colors_tab10 = tmp.tab10;

%two correlated signals
ndim=100;
dist = 'correlation';
vec1 = 1:ndim;
vec2 = 0.1*vec1+rand(1,ndim)*10;

d = pdist([vec1;vec2],dist);

%randomly rotate the space in high dimensional space
%https://math.stackexchange.com/a/1602779
[Q,R] = qr(randn(ndim));

%apply rotation, compute distance
vec1_rot = vec1*Q;
vec2_rot = vec2*Q;
d_rot = pdist([vec1_rot;vec2_rot],dist);

d_comp = nan(100,2,3);
for k=1:100
    vec2 = 0.1*vec1+rand(1,ndim)*10;
    [Q,R] = qr(randn(ndim));
    d_comp(k,1,1) = pdist([vec1;vec2],'Euclidean');
    d_comp(k,2,1) = pdist([vec1*Q;vec2*Q],'Euclidean');
    
    d_comp(k,1,2) = pdist([vec1;vec2],'cosine');
    d_comp(k,2,2) = pdist([vec1*Q;vec2*Q],'cosine');
    
    d_comp(k,1,3) = pdist([vec1;vec2],'correlation');
    d_comp(k,2,3) = pdist([vec1*Q;vec2*Q],'correlation');
end

figure
figure_size = [0 0 11 2.5];
fig = gcf;
fig.Units = 'inches';
fig.Position = figure_size;

subplot(141)
plot(0:500, 0:500, 'Color', [0.6, 0.6, 0.6], 'LineWidth', 1.5)
hold on 
scatter(d_comp(:,1,1),d_comp(:,2,1), [], colors_tab10{3,1}/255);title('Euclidean');xlabel('original space');ylabel('rotated space');
xlim([470 490])
ylim([470 490])
xticks([470:10:490])
xticklabels({'470', '480', '490'})
yticks([470:10:490])
yticklabels({'470', '480', '490'})


subplot(142)
plot(0:500, 0:500, 'Color', [0.6, 0.6, 0.6], 'LineWidth', 1.5)
hold on
scatter(d_comp(:,1,2),d_comp(:,2,2), [], colors_tab10{4,1}/255);title('Cosine');
xlim([0.04 0.09])
ylim([0.04 0.09])
xticks([0.04:0.02:0.08])
xticklabels({'0.02', '0.04', '0.06', '0.08'})
yticks([0.04:0.02:0.08])
yticklabels({'0.02', '0.04', '0.06', '0.08'})

subplot(143)
plot(0:500, 0:500, 'Color', [0.6, 0.6, 0.6], 'LineWidth', 1.5)
hold on
scatter(d_comp(:,1,3),d_comp(:,2,3),[], colors_tab10{6,1}/255);title('Correlation');
xlim([0.02 0.45])
ylim([0.02 0.45])
xticks([0.0:0.1:0.4])
yticks([0.0:0.1:0.4])

set(gcf,'color','white')


%% rotate a whole geometry
ndim=100;
nsamples=10;
vec = rand(nsamples,ndim);

for k=1:1000
    %rotate space
    [Q,R] = qr(randn(ndim));
    vec_rot = vec*Q;
    
    %compute correlation distance
    rdm_corr_orig = pdist(vec,'correlation');
    rdm_corr_rot = pdist(vec_rot,'correlation');
    
    level2corr(k) = corr(rdm_corr_orig',rdm_corr_rot')^2;
    
    
    %compute euclidean distance
    rdm_l2_orig = pdist(vec,'euclidean');
    rdm_l2_rot = pdist(vec_rot,'euclidean');
    
    level2l2(k) = corr(rdm_l2_orig',rdm_l2_rot')^2;
    
    
    %compute cosine distance
    rdm_cos_orig = pdist(vec,'cosine');
    rdm_cos_rot = pdist(vec_rot,'cosine');
    
    level2cos(k) = corr(rdm_cos_orig',rdm_cos_rot')^2;    
end


% figure
subplot(144)
histogram(level2corr,20)
xlabel({'2nd level RDM shared variance', 'after random rotation'})
ylabel('# of samples')
title({'Rotational invariance of RDMs', 'correlation distance'})
set(gcf,'color','white')

saveas(gcf, './plots/figure_S6_rotation_invariance.png')
saveas(gcf, './plots/figure_S6_rotation_invariance.svg')

close
