# Supplementary material for: Individual differences among deep neural network models
Source: Nat Commun. 2020 Nov 12;11:5725. doi: 10.1038/s41467-020-19632-w (PMC7665054; doi:10.1038/s41467-020-19632-w)
Supplement: Supplementary file 4 — Source Data [file 41467_2020_19632_MOESM4_ESM.zip › Source Data/script_04_dropout/script_04_ind_diffs_Nature_Comm_dropout.m]

addpath(genpath('./raacampbell-shadedErrorBar'))
addpath(genpath('./python_colorscales_for_matlab'))

architectures = {'All_CNN_7', 'all_cnn_c'};
for architectecture_idx = 2% :length(architectures)
    architecture = architectures{architectecture_idx};
    
    distance_measures = {'euclidean', 'squaredeuclidean', 'seuclidean', 'cosine', 'correlation', 'spearman'};
    for distance_measure_idx = 5% [1, 5]
        RDM_distance_measure = distance_measures{distance_measure_idx};
        
        epoch_tmp = 'last';% 'first', 'last'
        if strcmp(architecture, 'All_CNN_7')
            if strcmp(epoch_tmp, 'first')
                epoch = 0;
            elseif strcmp(epoch_tmp, 'last')
                epoch = 249;
            end
        elseif strcmp(architecture, 'all_cnn_c')
            if strcmp(epoch_tmp, 'first')
                epoch = 0;
            elseif strcmp(epoch_tmp, 'last')
                epoch = 349;
            end
        end
        
        figure_size = [0, 0, 3 * 4, 3 * 2];
        figure
        fig = gcf;
        fig.Units = 'inches';
        fig.Position = figure_size;
        
        %% A) task performance (load data from figure 4)
        % load colormap
        tmp = load('./python_colorscales_for_matlab/tab20c.mat')
        colors_tab20c = tmp.tab20c;
        
        tmp = ...
            load('./python_colorscales_for_matlab/ten_hues_qualitative.mat')
        ten_hues_qualitative = tmp.ten_hues_qualitative;
        
        subplot(2, 12, [1:4])
        
        
        %%
        noise_type = 'bernoulli'
        noise_levels = [1:9];
        linewidth = 1.5;
        
        %% figure 2 A) - all_cnn_c ReLU
        % load data
        
        if strcmp(architecture, 'all_cnn_c')
            load('./data/figure_09A_all_cnn_C_ReLU_performances.mat')
        elseif strcmp(architecture, 'All_CNN_7')
            load('./data/figure_09A_All_CNN_7_ReLU_performances.mat')
        end
        
        %% compute mean and CI
        
        %% compute CI
        
        % task performance - train
        mean_performances_train = mean(model_performance_train, 2);
        mean_performances_test = mean(model_performance_test, 2);
        mean_performances_dropout_test = mean(model_performance_test_bayesian, 2);
        CI_performances_train_list = nan(length(noise_levels), 2);
        CI_performances_test_list = nan(length(noise_levels), 2);
        CI_performances_dropout_test_list = nan(length(noise_levels), 2);
        
        for noise_level_idx = 1:length(noise_levels)
            
            CI_performances_train_list(noise_level_idx, :) = ...
                bootci(1000, {@mean, model_performance_train(noise_level_idx, :)});
            CI_performances_test_list(noise_level_idx, :) = ...
                bootci(1000, {@mean, model_performance_test(noise_level_idx, :)});
            if strcmp(architecture, 'All_CNN_7') && noise_level_idx == 1
                continue
            else
                CI_performances_dropout_test_list(noise_level_idx, :) = ...
                    bootci(1000, {@mean, model_performance_test_bayesian(noise_level_idx, :)});
            end
            
        end
        
        plot(0, 0, 'color', [ten_hues_qualitative{2,1} / 255])
        hold on
        plot(0, 0, 'color', [ten_hues_qualitative{5,1} / 255])
        plot(0, 0, 'color', [ten_hues_qualitative{1,1} / 255])
        
        
        xlim([0, size(model_performance_train, 1) + 1])
        [hh,icons,plots,txt] = legend({'training', 'testing', 'dropout testing'}, 'Location', 'south')
        
        p1 = icons(1).Position;
        p2 = icons(2).Position;
        p3 = icons(3).Position;
        
        icons(1).Position = [0.25 p1(2) 0];
        icons(1).FontSize = 8
        icons(4).XData = [0.12 0.22];
        
        icons(2).Position = [0.25 p2(2) 0];
        icons(2).FontSize = 8
        icons(6).XData = [0.12 0.22];
        
        icons(3).Position = [0.25 p3(2) 0];
        icons(3).FontSize = 8
        icons(8).XData = [0.12 0.22];
        
        set(icons, 'LineWidth', 2)
        
        %%
        % train
        shadedErrorBar(1:length(mean_performances_train), ...
            mean_performances_train, ...
            [abs(CI_performances_train_list(:, 1) - ...
            mean_performances_train), ...
            CI_performances_train_list(:, 2) - ...
            mean_performances_train], ...
            'lineprops', {'color', [ten_hues_qualitative{2,1} / 255]})
        
        % test
        shadedErrorBar(1:length(mean_performances_test), ...
            mean_performances_test, ...
            [abs(CI_performances_test_list(:, 1) - ...
            mean_performances_test), ...
            CI_performances_test_list(:, 2) - ...
            mean_performances_test], ...
            'lineprops', {'color', [ten_hues_qualitative{5,1} / 255]})
        
        % dropout test
        shadedErrorBar(1:length(mean_performances_dropout_test), ...
            mean_performances_dropout_test, ...
            [abs(CI_performances_dropout_test_list(:, 1) - ...
            mean_performances_dropout_test), ...
            CI_performances_dropout_test_list(:, 2) - ...
            mean_performances_dropout_test], ...
            'lineprops', {'color', [ten_hues_qualitative{1,1} / 255]})
        
        ax = gca;
        box(ax, 'off')
        
        legend boxoff
        
        
        ylabel({'Task performance', '[% correct, 95% CI]'})
        xlabel('Bernoulli dropout probability')
        % title('all_cnn_c - ReLU - task performance across 10 training seeds', 'Interpreter', 'none')
        grid off
        
        if strcmp(architecture, 'All_CNN_7')
            ylim([0.15, 1.05])
            xticks(1:9)
            xticklabels({'0.0', '0.1', '0.2', '0.3', '0.4', '0.5', '0.6', '0.7', '0.8'})
            yticks([0.2, 0.3, 0.4, 0.5, 0.6, 0.7, 0.8, 0.9, 1.0])
            yticklabels({'20', '30', '40', '50', '60', '70', '80', '90', '100'})
        elseif strcmp(architecture, 'all_cnn_c')
            ylim([0.6, 1.05])
            xticks(1:9)
            xticklabels({'0.0', '0.1', '0.2', '0.3', '0.4', '0.5', '0.6', '0.7', '0.8'})
            yticks([0.6, 0.7, 0.8, 0.9, 1.0])
            yticklabels({'60', '70', '80', '90', '100'})
        end
        
        xlim([1,9])
 
        %% figure 9 B 
        load('./data/figure_09C_clustering_indeces_across_noise_levels.mat')
        
        subplot(2, 12, [13:16])
        
        % clustering index
        clustering_indeces_mean_across_noise_levels = ...
            mean(clustering_indeces);
        bootstrap_CI_mean_clustering_index = nan(max_noise_level + 1, 2);
        for noise_level_idx = 0:max_noise_level
            mn = @(x)mean(x);
            bootstrap_CI_mean_clustering_index(noise_level_idx + 1, :) = ...
                bootci(1000, mn, clustering_indeces(:, noise_level_idx + 1));
        end
        
        
        %% plotting
        tmp = load('./python_colorscales_for_matlab/tab20c.mat');
        colors_tab20c = tmp.tab20c;
   
        % clustering index
        shadedErrorBar(1:length(clustering_indeces_mean_across_noise_levels), ...
            clustering_indeces_mean_across_noise_levels,...
            [abs(bootstrap_CI_mean_clustering_index(:,1) - ...
            clustering_indeces_mean_across_noise_levels'), ...
            bootstrap_CI_mean_clustering_index(:,2) - ...
            clustering_indeces_mean_across_noise_levels'],...
            'lineprops', {'color', [colors_tab20c{1, 1} / 255]})
        xticks(1:max_noise_level + 1)
        xlim([1, max_noise_level + 1])
        ylim([0.06, 0.22])
        yticks([0.06, 0.1, 0.14, 0.18, 0.22])
        xlabel('Bernoulli dropout probability')
        xticklabels({'0.0', '0.1', '0.2', '0.3', '0.4', '0.5', '0.6', '0.7', '0.8'})
        ylabel('clustering index')
        
        
        %% B) imagesc: RDM consistency as function of noise level and number of samples
        tmp = load('./data/figure_09B_consistency_varying_noise_level.mat')
%         
        RDM_consistencies_across_seeds_during_training = ...
            mean(tmp.RDM_consistencies_across_seeds_during_training, 3);
        RDM_consistencies_across_seeds_during_training_expected = ...
            mean(tmp.RDM_consistencies_across_seeds_during_training_expected, 2);
        
        subplot(2, 12, [6:11, 18:23])
        
        %% plot 2
        colormap(viridis(255))
        imagesc([RDM_consistencies_across_seeds_during_training(:,1:10), RDM_consistencies_across_seeds_during_training_expected])
        
        % imagesc(RDM_consistencies_across_seeds_during_training(:,1:10))
        xlabel('number of dropout samples')
        ylabel('Bernoulli dropout probability in %')
        yticklabels({'0', '10', '20', '30', '40', '50', '60', '70', '80'})
        h = text(14.5, 6.5, 'representational consistency', 'Fontsize', 11)
        set(h, 'Rotation', 90)
        xticks([1:10, 11.3])
        xticklabels({'1', '2', '3', '4', '5', '6', '7', '8', '9', '10', 'no noise'})
        colorbar
        set(gca,'TickLength',[0 0])
        
        figure_size = [0 0 14 5];
        % figure
        fig = gcf;
        fig.Units = 'inches';
        fig.Position = figure_size;
        
        %% set A, B, C for panel descriptions
        % A
        a1 = annotation('textbox', [0.05, 1, 0, 0], 'string', 'A', 'FontSize', 17)
        
        % C
        a2 = annotation('textbox', [0.4, 1, 0, 0], 'string', 'B', 'FontSize', 17)
        
        % B
        a3 = annotation('textbox', [0.05, 0.52, 0, 0], 'string', 'C', 'FontSize', 17)
        
        fh = gcf;fh.Renderer = 'Painters';m_name='this';
        set(fh,'PaperOrientation','landscape');
        saveas(fh,sprintf('./plots/figure_08_%s_%s.png', architecture, RDM_distance_measure));
        saveas(fh,sprintf('./plots/figure_08_%s_%s.svg', architecture, RDM_distance_measure));
        saveas(fh,sprintf('./plots/figure_08_%s_%s.pdf', architecture, RDM_distance_measure));

        close all
    end
end
